# Supplementary material for: Crystal structure of 1,3-bis­(2,3-di­methyl­quinoxalin-6-yl)benzene
Source: Acta Crystallogr E Crystallogr Commun. 2015 Nov 4;71(Pt 12):1429–32. doi: 10.1107/S2056989015020435 (PMC4719806; doi:10.1107/S2056989015020435)
Supplement: Supplementary file 1 [file e-71-01429-sup1.cif]

##############################################################################
#                                                                            #
# This CIF contains the data in a paper accepted for publication in          #
# Acta Crystallographica Section E. It conforms to the requirements of       #
# Notes for Authors for Acta Crystallographica Section E, and has been       #
# peer reviewed under the auspices of the IUCr Commission on Journals.       #
#                                                                            #
# Full details of the Crystallographic Information File format               #
# are given in the paper "The Crystallographic Information File (CIF):       #
# a New Standard Archive File for Crystallography" by S. R. Hall, F. H.      #
# Allen and I. D. Brown [Acta Cryst. (1991), A47, 655-685].                  #
#                                                                            #
# The current version of the core CIF dictionary is obtainable from          #
# ftp://ftp.iucr.org/pub/cif_core.dic.                                       #
#                                                                            #
# Software is freely available for graphical display of the structure(s)     #
# in this CIF. For information consult the CIF software page                 #
# http://www.iucr.org/resources/cif/software.                                #
#                                                                            #
# This file may be used for bona fide research purposes within the           #
# scientific community so long as proper attribution is given to the journal # 
# article from which it was obtained.                                        #
#                                                                            #
##############################################################################
data_I
_database_code_depnum_ccdc_archive 'CCDC 1433738'
_audit_creation_method     SHELXL-2014/6
_journal_date_recd_electronic     2015-10-14
_journal_date_accepted     2015-10-28
_journal_name_full     'Acta Crystallographica, Section E'
_journal_year     2015
_journal_volume     71
_journal_issue     12
_journal_page_first     1429
_journal_page_last     1432
_journal_paper_category     GO
_journal_paper_doi     10.1107/S2056989015020435
_journal_coeditor_code     BG2571
_publ_contact_author
;
Jeffery A. Bertke
University of Illinois
School of Chemical Sciences, Box 59-1
505 South Mathews Avenue
Urbana, Illinois  61801
USA
;
_publ_contact_author_email     jbertke@illinois.edu
_publ_contact_author_fax     ?
_publ_contact_author_phone     '1  217 300 6645'
_publ_section_title
;
Crystal structure of 1,3-bis(2,3-dimethylquinoxalin-6-yl)benzene
;
loop_
    _publ_author_name
    _publ_author_footnote
    _publ_author_address
    'Diesendruck, Charles E.' .
;
Department of Chemistry
University of Illinois
Urbana, Illinois 61801
USA
;
    'Rubin, Gabrielle' .
;
Department of Chemistry
University of Illinois
Urbana, Illinois 61801
USA
;
    'Bertke, Jeffery A.' .
;
University of Illinois
School of Chemical Sciences, Box 59-1
505 South Mathews Avenue
Urbana, Illinois 61801
USA
;
    'Gray, Danielle L.' .
;
University of Illinois
School of Chemical Sciences, Box 59-1
505 South Mathews Avenue
Urbana, Illinois 61801
USA
;
    'Moore, Jeffrey S.' .
;
Department of Chemistry
University of Illinois
Urbana, Illinois 61801
USA
;
_publ_section_synopsis
;
The molecular structure of the title complex is composed of a central benzene
ring with 3-dimethylquinoxalin-6-yl groups at the 1 and 3 positions. There are
intermolecular \p--\p interactions which result in a two-dimensional extended
structure. The layers extend parallel to the <i>ab</i> plane and stack along
the <i>c</i> axis.
;
_chemical_name_systematic
;
1,3-Bis(2,3-dimethylquinoxalin-6-yl)benzene
;
_chemical_name_common     ?
_chemical_formula_moiety     'C26 H22 N4'
_chemical_formula_sum     'C26 H22 N4'
_chemical_formula_structural     ?
_chemical_formula_analytical     ?
_chemical_formula_iupac     'C26 H22 N4'
_chemical_formula_weight     390.47
_chemical_melting_point     ?
_symmetry_cell_setting     monoclinic
_symmetry_space_group_name_H-M     'C 2/c '
_symmetry_space_group_name_Hall     '-C 2yc '
_shelx_space_group_comment
;
The symmetry employed for this shelxl refinement is uniquely defined
by the following loop, which should always be used as a source of
symmetry information in preference to the above space-group names.
They are only intended as comments.
;
_space_group_crystal_system     monoclinic
_space_group_name_H-M_alt     'C 2/c'
_space_group_name_Hall     '-C 2yc'
loop_
    _space_group_symop_operation_xyz
    'x, y, z'
    '-x, y, -z+1/2'
    'x+1/2, y+1/2, z'
    '-x+1/2, y+1/2, -z+1/2'
    '-x, -y, -z'
    'x, -y, z-1/2'
    '-x+1/2, -y+1/2, -z'
    'x+1/2, -y+1/2, z-1/2'
_cell_length_a     6.828(3)
_cell_length_b     11.837(5)
_cell_length_c     24.079(11)
_cell_angle_alpha     90
_cell_angle_beta     91.902(5)
_cell_angle_gamma     90
_cell_volume     1945.0(15)
_cell_formula_units_Z     4
_cell_measurement_reflns_used     1141
_cell_measurement_theta_min     3.39
_cell_measurement_theta_max     26.06
_cell_measurement_temperature     173(2)
_exptl_crystal_description     'prism'
_exptl_crystal_colour     'orange'
_exptl_crystal_size_max     0.304
_exptl_crystal_size_mid     0.17
_exptl_crystal_size_min     0.17
_exptl_crystal_density_diffrn     1.333
_exptl_crystal_density_meas     ?
_exptl_crystal_density_method     'not measured'
_exptl_crystal_F_000     824
loop_
    _exptl_crystal_face_index_h
    _exptl_crystal_face_index_k
    _exptl_crystal_face_index_l
    _exptl_crystal_face_perp_dist
    1.00 -2.00 0.00 0.0840
    -1.00 2.00 0.00 0.0450
    0.00 0.00 -1.00 0.0840
    0.00 0.00 1.00 0.0640
    -2.00 -3.00 0.00 0.1430
    2.00 3.00 0.00 0.1500
_exptl_absorpt_coefficient_mu     0.080
_exptl_absorpt_correction_type     integration
_exptl_absorpt_process_details
;
(SADABS; Bruker, 2014)
;
_shelx_estimated_absorpt_T_min     0.971
_shelx_estimated_absorpt_T_max     0.987
_exptl_absorpt_correction_T_min     0.6447
_exptl_absorpt_correction_T_max     1.000
_exptl_special_details
;
One distinct cell was identified using <i>APEX2</i> (Bruker, 2014). Six frame
series were integrated and filtered for statistical outliers using
<i>SAINT</i> (Bruker, 2014) and then the combined data was corrected for
absorption by integration, sorted, merged and scaled using <i>SADABS</i>
(Bruker, 2014). No decay correction was applied.
;
_diffrn_ambient_temperature     173(2)
_diffrn_radiation_type     'MoK\a'
_diffrn_radiation_wavelength     0.71073
_diffrn_radiation_source     'normal-focus sealed tube'
_diffrn_radiation_monochromator     'graphite'
_diffrn_measurement_device_type     ?
_diffrn_measurement_device     'Siemens Platform/APEXII CCD'
_diffrn_measurement_method     'profile data from \f and \w scans'
_diffrn_detector_area_resol_mean     ?
_diffrn_reflns_number     7176
_diffrn_reflns_av_R_equivalents     0.0659
_diffrn_reflns_theta_min     3.386
_diffrn_reflns_theta_max     26.263
_diffrn_reflns_theta_full     25.242
_diffrn_measured_fraction_theta_max     0.986
_diffrn_measured_fraction_theta_full     0.999
_diffrn_reflns_limit_h_min     -8
_diffrn_reflns_limit_h_max     8
_diffrn_reflns_limit_k_min     -14
_diffrn_reflns_limit_k_max     14
_diffrn_reflns_limit_l_min     -29
_diffrn_reflns_limit_l_max     29
_diffrn_standards_number     ?
_diffrn_standards_interval_time     ?
_diffrn_standards_decay_%     ?
_refine_special_details
;
Structure was phased by direct methods. Systematic conditions
suggested the ambiguous space group. The space group choice was confirmed by
successful convergence of the full-matrix least-squares refinement on
<i>F</i>^2^. The final difference Fourier map had no significant features. A
final analysis of variance between observed and calculated structure factors
showed little dependence on amplitude or resolution.
;
_reflns_number_total     1955
_reflns_number_gt     1356
_reflns_threshold_expression     'I > 2\s(I)'
_refine_ls_structure_factor_coef     Fsqd
_refine_ls_matrix_type     full
_refine_ls_R_factor_all     0.0765
_refine_ls_R_factor_gt     0.0473
_refine_ls_wR_factor_gt     0.1201
_refine_ls_wR_factor_ref     0.1384
_refine_ls_goodness_of_fit_ref     1.041
_refine_ls_restrained_S_all     1.041
_refine_ls_number_reflns     1955
_refine_ls_number_parameters     140
_refine_ls_number_restraints     0
_refine_ls_hydrogen_treatment     noref
_refine_ls_weighting_scheme     calc
_refine_ls_weighting_details
              'w=1/[\s^2^(Fo^2^)+(0.0600P)^2^+0.4908P] where P=(Fo^2^+2Fc^2^)/3'
_atom_sites_solution_hydrogens     geom
_atom_sites_solution_primary     ?
_atom_sites_solution_secondary     ?
_refine_ls_shift/su_max     0.000
_refine_ls_shift/su_mean     0.000
_refine_diff_density_max     0.231
_refine_diff_density_min     -0.218
_refine_ls_extinction_method
;
SHELXTL (Bruker, 2014)
;
_refine_ls_extinction_coef     0.0082(13)
_refine_ls_extinction_expression
                                  'Fc^*^=kFc[1+0.001xFc^2^\l^3^/sin(2\q)]^-1/4^'
_refine_ls_abs_structure_details     ?
loop_
    _atom_type_symbol
    _atom_type_description
    _atom_type_scat_dispersion_real
    _atom_type_scat_dispersion_imag
    _atom_type_scat_source
    'C' 'C' 0.0033 0.0016
                         'International Tables Vol C Tables 4.2.6.8 and 6.1.1.4'
    'H' 'H' 0.0000 0.0000
                         'International Tables Vol C Tables 4.2.6.8 and 6.1.1.4'
    'N' 'N' 0.0061 0.0033
                         'International Tables Vol C Tables 4.2.6.8 and 6.1.1.4'
_computing_data_collection
;
APEX2 (Bruker, 2014)
;
_computing_cell_refinement
;
SAINT (Bruker, 2014)
;
_computing_data_reduction
;
SAINT (Bruker, 2014), XPREP (Bruker, 2014) and SADABS (Bruker,
2014)
;
_computing_structure_solution
;
SHELXTL (Sheldrick, 2008)
;
_computing_structure_refinement
;
SHELXTL (Sheldrick, 2008)
;
_computing_molecular_graphics
;
SHELXTL (Sheldrick, 2008) and CrystalMaker (CrystalMaker, 1994)
;
_computing_publication_material
;
<i>XCIF</i> (Bruker, 2014) and publCIF (Westrip, 2010)
;
loop_
    _atom_site_type_symbol
    _atom_site_label
    _atom_site_fract_x
    _atom_site_fract_y
    _atom_site_fract_z
    _atom_site_U_iso_or_equiv
    _atom_site_adp_type
    _atom_site_calc_flag
    _atom_site_occupancy
    _atom_site_disorder_assembly
    _atom_site_disorder_group
    N N1 0.8418(2) 0.49563(11) 0.40609(6) 0.0291(4) Uani d 1 . .
    N N2 1.2363(2) 0.57112(12) 0.40420(6) 0.0287(4) Uani d 1 . .
    C C1 0.5000 0.75167(19) 0.2500 0.0262(6) Uani d 1 . .
    H H1A 0.5000 0.6714 0.2500 0.031 Uiso calc 1 . .
    C C2 0.6402(2) 0.80925(14) 0.28278(7) 0.0265(4) Uani d 1 . .
    C C3 0.6397(3) 0.92738(14) 0.28160(7) 0.0294(4) Uani d 1 . .
    H H3A 0.7363 0.9680 0.3027 0.035 Uiso calc 1 . .
    C C4 0.5000 0.9858(2) 0.2500 0.0297(6) Uani d 1 . .
    H H4A 0.5000 1.0661 0.2500 0.036 Uiso calc 1 . .
    C C5 0.7892(2) 0.74799(14) 0.31783(7) 0.0273(4) Uani d 1 . .
    C C6 0.7440(3) 0.65150(13) 0.34720(7) 0.0278(4) Uani d 1 . .
    H H6A 0.6127 0.6250 0.3469 0.033 Uiso calc 1 . .
    C C7 0.8910(3) 0.59216(13) 0.37760(7) 0.0266(4) Uani d 1 . .
    C C8 0.9866(3) 0.43970(14) 0.43105(7) 0.0285(4) Uani d 1 . .
    C C9 1.1886(3) 0.47661(14) 0.42908(7) 0.0286(4) Uani d 1 . .
    C C10 1.0870(2) 0.63148(14) 0.37843(7) 0.0272(4) Uani d 1 . .
    C C11 1.1300(3) 0.73199(14) 0.35013(7) 0.0290(4) Uani d 1 . .
    H H11A 1.2601 0.7605 0.3511 0.035 Uiso calc 1 . .
    C C12 0.9854(3) 0.78862(14) 0.32128(7) 0.0289(4) Uani d 1 . .
    H H12A 1.0165 0.8571 0.3030 0.035 Uiso calc 1 . .
    C C13 0.9366(3) 0.33468(15) 0.46213(8) 0.0343(5) Uani d 1 . .
    H H13A 0.7939 0.3282 0.4641 0.051 Uiso calc 1 . .
    H H13B 0.9950 0.3384 0.4998 0.051 Uiso calc 1 . .
    H H13C 0.9881 0.2687 0.4428 0.051 Uiso calc 1 . .
    C C14 1.3495(3) 0.40683(15) 0.45522(8) 0.0355(5) Uani d 1 . .
    H H14A 1.4766 0.4374 0.4449 0.053 Uiso calc 1 . .
    H H14B 1.3373 0.3286 0.4422 0.053 Uiso calc 1 . .
    H H14C 1.3399 0.4088 0.4957 0.053 Uiso calc 1 . .
loop_
    _atom_site_aniso_label
    _atom_site_aniso_U_11
    _atom_site_aniso_U_22
    _atom_site_aniso_U_33
    _atom_site_aniso_U_12
    _atom_site_aniso_U_13
    _atom_site_aniso_U_23
    N1 0.0268(8) 0.0301(8) 0.0305(8) -0.0014(6) 0.0008(7) 0.0005(6)
    N2 0.0240(8) 0.0340(8) 0.0280(8) 0.0010(6) 0.0013(7) -0.0021(6)
    C1 0.0236(13) 0.0262(12) 0.0290(13) 0.000 0.0039(11) 0.000
    C2 0.0260(10) 0.0298(9) 0.0239(9) -0.0005(7) 0.0050(8) 0.0003(7)
    C3 0.0315(11) 0.0305(9) 0.0262(9) -0.0027(7) 0.0015(8) -0.0030(7)
    C4 0.0360(15) 0.0255(12) 0.0278(13) 0.000 0.0034(12) 0.000
    C5 0.0278(10) 0.0297(9) 0.0243(9) 0.0006(7) -0.0004(8) -0.0031(7)
    C6 0.0219(9) 0.0319(9) 0.0295(10) -0.0019(7) 0.0001(8) -0.0010(7)
    C7 0.0269(10) 0.0292(9) 0.0238(9) 0.0000(7) 0.0034(8) -0.0007(7)
    C8 0.0299(10) 0.0289(9) 0.0263(9) 0.0012(8) -0.0016(8) -0.0017(7)
    C9 0.0304(10) 0.0321(9) 0.0233(9) 0.0029(7) 0.0001(8) -0.0047(7)
    C10 0.0241(10) 0.0316(9) 0.0257(9) 0.0000(7) -0.0003(8) -0.0037(7)
    C11 0.0243(10) 0.0339(10) 0.0289(10) -0.0050(7) 0.0024(8) -0.0037(7)
    C12 0.0291(10) 0.0317(9) 0.0258(9) -0.0032(7) 0.0022(8) -0.0001(7)
    C13 0.0338(11) 0.0333(10) 0.0355(11) 0.0010(8) -0.0029(9) 0.0049(8)
    C14 0.0299(11) 0.0392(10) 0.0371(11) 0.0045(8) -0.0015(9) 0.0015(8)
_geom_special_details
;
All e.s.d.'s (except the e.s.d. in the dihedral angle between two l.s. planes)
are estimated using the full covariance matrix. The cell e.s.d.'s are taken
into account individually in the estimation of e.s.d.'s in distances, angles
and torsion angles; correlations between e.s.d.'s in cell parameters are only
used when they are defined by crystal symmetry. An approximate (isotropic)
treatment of cell e.s.d.'s is used for estimating e.s.d.'s involving l.s.
planes.
;
loop_
    _geom_bond_atom_site_label_1
    _geom_bond_atom_site_label_2
    _geom_bond_site_symmetry_2
    _geom_bond_distance
    _geom_bond_publ_flag
    N1 C8 . 1.318(2) ?
    N1 C7 . 1.380(2) ?
    N2 C9 . 1.315(2) ?
    N2 C10 . 1.376(2) ?
    C1 C2 . 1.3980(19) ?
    C1 C2 2_655 1.3980(19) ?
    C1 H1A . 0.9500 ?
    C2 C3 . 1.399(2) ?
    C2 C5 . 1.488(2) ?
    C3 C4 . 1.385(2) ?
    C3 H3A . 0.9500 ?
    C4 C3 2_655 1.385(2) ?
    C4 H4A . 0.9500 ?
    C5 C6 . 1.384(2) ?
    C5 C12 . 1.423(2) ?
    C6 C7 . 1.410(2) ?
    C6 H6A . 0.9500 ?
    C7 C10 . 1.416(2) ?
    C8 C9 . 1.449(3) ?
    C8 C13 . 1.496(2) ?
    C9 C14 . 1.496(2) ?
    C10 C11 . 1.407(2) ?
    C11 C12 . 1.364(2) ?
    C11 H11A . 0.9500 ?
    C12 H12A . 0.9500 ?
    C13 H13A . 0.9800 ?
    C13 H13B . 0.9800 ?
    C13 H13C . 0.9800 ?
    C14 H14A . 0.9800 ?
    C14 H14B . 0.9800 ?
    C14 H14C . 0.9800 ?
loop_
    _geom_angle_atom_site_label_1
    _geom_angle_atom_site_label_2
    _geom_angle_atom_site_label_3
    _geom_angle_site_symmetry_1
    _geom_angle_site_symmetry_3
    _geom_angle
    _geom_angle_publ_flag
    C8 N1 C7 . . 116.81(15) ?
    C9 N2 C10 . . 117.13(15) ?
    C2 C1 C2 . 2_655 121.6(2) ?
    C2 C1 H1A . . 119.2 ?
    C2 C1 H1A 2_655 . 119.2 ?
    C1 C2 C3 . . 118.34(16) ?
    C1 C2 C5 . . 121.66(16) ?
    C3 C2 C5 . . 120.00(15) ?
    C4 C3 C2 . . 120.79(16) ?
    C4 C3 H3A . . 119.6 ?
    C2 C3 H3A . . 119.6 ?
    C3 C4 C3 2_655 . 120.1(2) ?
    C3 C4 H4A 2_655 . 120.0 ?
    C3 C4 H4A . . 120.0 ?
    C6 C5 C12 . . 118.32(15) ?
    C6 C5 C2 . . 122.17(16) ?
    C12 C5 C2 . . 119.51(16) ?
    C5 C6 C7 . . 120.66(16) ?
    C5 C6 H6A . . 119.7 ?
    C7 C6 H6A . . 119.7 ?
    N1 C7 C6 . . 119.33(16) ?
    N1 C7 C10 . . 120.71(15) ?
    C6 C7 C10 . . 119.96(16) ?
    N1 C8 C9 . . 122.28(16) ?
    N1 C8 C13 . . 117.71(16) ?
    C9 C8 C13 . . 120.00(15) ?
    N2 C9 C8 . . 121.45(15) ?
    N2 C9 C14 . . 118.15(16) ?
    C8 C9 C14 . . 120.40(16) ?
    N2 C10 C11 . . 119.60(16) ?
    N2 C10 C7 . . 121.43(16) ?
    C11 C10 C7 . . 118.91(15) ?
    C12 C11 C10 . . 120.21(16) ?
    C12 C11 H11A . . 119.9 ?
    C10 C11 H11A . . 119.9 ?
    C11 C12 C5 . . 121.83(16) ?
    C11 C12 H12A . . 119.1 ?
    C5 C12 H12A . . 119.1 ?
    C8 C13 H13A . . 109.5 ?
    C8 C13 H13B . . 109.5 ?
    H13A C13 H13B . . 109.5 ?
    C8 C13 H13C . . 109.5 ?
    H13A C13 H13C . . 109.5 ?
    H13B C13 H13C . . 109.5 ?
    C9 C14 H14A . . 109.5 ?
    C9 C14 H14B . . 109.5 ?
    H14A C14 H14B . . 109.5 ?
    C9 C14 H14C . . 109.5 ?
    H14A C14 H14C . . 109.5 ?
    H14B C14 H14C . . 109.5 ?
loop_
    _geom_torsion_atom_site_label_1
    _geom_torsion_atom_site_label_2
    _geom_torsion_atom_site_label_3
    _geom_torsion_atom_site_label_4
    _geom_torsion_site_symmetry_1
    _geom_torsion_site_symmetry_2
    _geom_torsion_site_symmetry_3
    _geom_torsion_site_symmetry_4
    _geom_torsion
    _geom_torsion_publ_flag
    C2 C1 C2 C3 2_655 . . . -0.93(12) ?
    C2 C1 C2 C5 2_655 . . . 179.81(18) ?
    C1 C2 C3 C4 . . . . 1.9(2) ?
    C5 C2 C3 C4 . . . . -178.83(14) ?
    C2 C3 C4 C3 . . . 2_655 -0.97(12) ?
    C1 C2 C5 C6 . . . . -39.8(2) ?
    C3 C2 C5 C6 . . . . 140.92(18) ?
    C1 C2 C5 C12 . . . . 139.70(15) ?
    C3 C2 C5 C12 . . . . -39.6(3) ?
    C12 C5 C6 C7 . . . . -3.0(3) ?
    C2 C5 C6 C7 . . . . 176.57(15) ?
    C8 N1 C7 C6 . . . . 176.03(15) ?
    C8 N1 C7 C10 . . . . -3.6(2) ?
    C5 C6 C7 N1 . . . . -179.42(15) ?
    C5 C6 C7 C10 . . . . 0.2(3) ?
    C7 N1 C8 C9 . . . . 0.0(2) ?
    C7 N1 C8 C13 . . . . -179.94(14) ?
    C10 N2 C9 C8 . . . . -2.2(2) ?
    C10 N2 C9 C14 . . . . 177.32(15) ?
    N1 C8 C9 N2 . . . . 3.1(3) ?
    C13 C8 C9 N2 . . . . -176.95(15) ?
    N1 C8 C9 C14 . . . . -176.41(16) ?
    C13 C8 C9 C14 . . . . 3.5(2) ?
    C9 N2 C10 C11 . . . . -178.64(15) ?
    C9 N2 C10 C7 . . . . -1.4(2) ?
    N1 C7 C10 N2 . . . . 4.6(3) ?
    C6 C7 C10 N2 . . . . -175.09(15) ?
    N1 C7 C10 C11 . . . . -178.22(14) ?
    C6 C7 C10 C11 . . . . 2.1(3) ?
    N2 C10 C11 C12 . . . . 175.60(15) ?
    C7 C10 C11 C12 . . . . -1.7(3) ?
    C10 C11 C12 C5 . . . . -1.1(3) ?
    C6 C5 C12 C11 . . . . 3.5(3) ?
    C2 C5 C12 C11 . . . . -176.07(15) ?
_shelx_hkl_file
;
  -2   0   0 86.0915  7.7245   6
   2   0   0 84.1815  6.2200   4
  -2   0   0 93.5366  8.3963   5
   2   0   0 100.849  22.285   2
   4   0   0 25.7826 25.1554   2
  -6   0   0 107.567   9.059   1
  -6   0   0 114.891  12.799   6
  -8   0   0 275.458  25.783   6
   1  -1   0 5732.57  499.69   2
  -1  -1   0 5162.49  397.44   6
  -1  -1   0 5438.82  369.06   1
   1   1   0 5155.41  498.94   2
   1   1   0 5400.07  371.71   4
  -1   1   0 5169.57  398.13   6
   3  -1   0 413.806  62.694   2
  -3  -1   0 417.566  33.799   6
  -3  -1   0 442.584  30.618   1
   3  -1   0 433.497  30.394   4
  -3   1   0 434.379  34.356   6
   3   1   0 430.578  30.588   4
   3   1   0 453.113  63.589   2
  -3   1   0 443.317  36.372   5
  -5  -1   0 13.2570  3.7242   6
  -5  -1   0 15.5288  2.3410   1
  -5   1   0 10.8685  3.8867   6
  -7  -1   0 -3.8549  3.0121   6
  -7   1   0 5.99394 3.96165   6
   0  -2   0 29.7252  3.2715   1
   0   2   0 32.9981  2.5505   4
   2  -2   0 358.456  47.655   2
  -2  -2   0 322.148  25.537   6
  -2  -2   0 338.977  23.130   1
   2   2   0 362.630  46.782   2
   2   2   0 317.938  23.252   4
  -2   2   0 326.843  26.941   6
   4  -2   0 39.4776 27.1081   2
  -4  -2   0 37.4570  3.5970   1
  -4  -2   0 36.5727  5.4433   6
   4   2   0  7.6414 20.5091   2
  -4   2   0 39.0491  6.3019   6
   4   2   0 42.9186  3.4602   4
  -6  -2   0 41.7472  7.1558   6
  -6   2   0 49.8321  8.0432   6
  -8  -2   0 7.52068 5.13270   6
  -8   2   0 -0.4146  4.1178   6
  -1  -3   0 49.3291  4.0390   1
   1  -3   0 59.7393 16.0338   2
  -1  -3   0 45.3989  5.5468   6
  -1   3   0 45.6502  3.6665   4
  -1   3   0 47.4178  6.0907   6
   1   3   0 54.5734 13.8763   2
   1   3   0 49.0104  3.8099   4
  -3  -3   0 9.33285 2.78162   6
  -3  -3   0 14.7311  1.9055   1
   3  -3   0 10.2724 23.5426   2
   3   3   0 15.0821  1.8588   4
   3   3   0 -33.762  18.642   2
  -3   3   0 12.6822  4.3059   6
  -5  -3   0 582.937  42.339   1
  -5  -3   0 621.554  47.434   6
   5   3   0 582.287  42.444   4
  -5   3   0 637.255  48.776   6
  -7  -3   0 46.1461  7.8506   6
  -7   3   0 33.8920  7.7833   6
   0  -4   0 299.317  21.770   1
   0   4   0 289.139  20.864   4
  -2  -4   0 25.4019  2.9016   1
  -2  -4   0 24.1716  4.1439   6
  -2   4   0 29.3158  6.4247   6
  -2   4   0 26.4898  2.7203   4
   2   4   0 27.7907  2.8082   4
  -4  -4   0 105.268   7.679   1
  -4  -4   0 99.1544  9.7770   6
  -4   4   0 90.7383 12.2675   6
   4   4   0 89.4680  7.5487   4
  -6  -4   0 424.882  37.033   6
  -6   4   0 483.114  38.773   6
  -8  -4   0 7.53774 5.05160   6
  -8   4   0 2.44645 5.07449   6
  -1  -5   0 58.9922  8.7929   6
  -1  -5   0 68.2455  6.0359   1
  -1   5   0 60.3848  7.6288   6
  -1   5   0 70.5276  5.2754   4
   1   5   0 63.8460  5.3215   4
  -3  -5   0 713.376  50.928   1
  -3  -5   0 761.372  56.443   6
  -3   5   0 724.125  58.951   6
   3   5   0 706.459  51.136   4
  -5  -5   0 29.0308  5.7587   6
   5   5   0 28.6077  3.5197   4
  -5   5   0 19.6257  6.5570   6
  -7  -5   0 29.3867  6.6793   6
  -7   5   0 34.1133  8.4783   6
   0   6   0 324.089  23.355   4
  -2  -6   0 2.99190 2.98349   6
  -2  -6   0 5.74675 1.99543   1
  -2   6   0 2.86564 1.22219   4
  -2   6   0 5.27452 4.28970   6
   2   6   0 2.44341 1.13730   4
  -4  -6   0 -0.6490  2.4524   6
  -4  -6   0 0.12141 1.30235   1
  -4   6   0 -0.2082  3.8428   6
   4   6   0 0.64938 1.18701   4
  -6  -6   0 -1.3899  2.7538   6
  -6   6   0 2.39347 4.67294   6
   6   6   0 2.62161 1.66129   4
  -1  -7   0 27.6781  4.4893   1
  -1   7   0 30.1671  5.4049   6
   1   7   0 25.5081  3.1270   4
  -1   7   0 26.9450  3.1100   4
  -3  -7   0 33.4559  6.5358   6
  -3  -7   0 27.9289  4.1065   1
  -3   7   0 17.3709  7.5756   6
   3   7   0 35.2477  3.9176   4
  -5  -7   0 14.3658  4.7828   6
  -5   7   0 -0.4192  4.7464   6
   5   7   0 6.69260 1.96744   4
  -7  -7   0 6.09744 5.52371   6
  -7   7   0 2.76657 6.03498   6
   0   8   0 9.00937 1.97490   4
  -2  -8   0 26.8490  7.7129   6
  -2  -8   0 29.9447  4.7558   1
  -2   8   0 28.4628  7.3807   6
  -2   8   0 26.4425  3.4686   4
   2   8   0 31.5622  3.6970   4
  -4  -8   0 5.74635 4.62128   6
  -4  -8   0 11.0651  3.0714   1
   4   8   0 9.52698 2.37327   4
  -4   8   0 3.47644 5.71245   6
  -6  -8   0 -0.9782  3.8718   6
  -6   8   0 -0.6116  5.6504   6
   6   8   0 -0.5090  1.7945   4
  -1  -9   0 40.6675  6.3225   1
  -1   9   0 31.4701  3.8909   4
  -1   9   0 30.4178  6.3646   6
   1   9   0 31.8498  3.9656   4
  -3  -9   0 143.354  18.421   6
  -3  -9   0 147.477  12.793   1
  -3   9   0 160.886  20.705   6
   3   9   0 145.941  11.729   4
  -5  -9   0 25.2908  7.1722   6
   5   9   0 17.1086  3.2171   4
  -5   9   0 1.86807 6.93008   6
   0  10   0 10.7665  2.3530   4
  -2 -10   0 2.49377 3.57503   1
   2  10   0 4.62732 1.83825   4
  -2  10   0 3.28436 2.02114   4
  -2  10   0 3.25040 4.94816   6
  -4 -10   0 247.832  27.187   6
  -4  10   0 256.830  30.147   6
   4  10   0 233.258  18.352   4
  -6 -10   0 78.5201 14.1821   6
  -6  10   0 75.3024 15.3122   6
   6  10   0 104.065   9.048   4
   1  11   0 4.20754 1.93366   4
  -1  11   0 8.40038 4.48906   6
  -1  11   0 9.95448 2.72344   4
  -3 -11   0 4.23317 4.27383   1
   3  11   0 4.34837 2.12156   4
  -3  11   0 -1.9040  5.6537   6
  -5 -11   0 12.1154  8.2262   6
  -5  11   0 13.1377  9.3543   6
   5  11   0 -1.2516  1.9613   4
   0  12   0 289.494  22.146   4
  -2  12   0 71.2876 13.7289   6
   2  12   0 64.0871  7.0553   4
  -4  12   0 18.6461  9.6353   6
   4  12   0 1.89300 2.16373   4
   1  13   0 22.9542  4.3570   4
  -1  13   0 44.8492  9.6670   6
  -1  13   0 47.5346  5.8276   4
   3  13   0 2.62659 2.25577   4
  -3  13   0 -5.1092  7.2944   6
   0  14   0 34.5683  5.4457   4
   2  14   0 -1.7044  2.1006   4
  -2  14   0 4.52908 7.93795   6
  -8   0   1 -3.4243  3.5490   6
  -6   0   1 0.01356 2.58008   6
  -4   0   1 0.02650 1.00021   1
  -4   0   1 0.32083 2.03291   6
   4   0  -1 -1.0914 17.8852   2
  -4   0   1 2.03959 2.96514   5
   4   0  -1 1.20716 0.64847   4
   2   0  -1 -7.6345 10.2156   2
  -2   0   1 1.09069 1.49222   6
  -2   0   1 -0.2863  2.3133   5
   2   0   1 0.09056 0.39314   4
  -2   0  -1 1.02127 1.47938   6
  -4   0  -1 -2.5236  0.9563   1
   4   0   1 0.48442 0.57625   4
  -4   0  -1 0.38833 2.06148   6
  -6   0  -1 0.55300 1.47537   1
  -6   0  -1 -2.1718  2.5252   6
  -8   0  -1 -0.3800  4.1733   6
  -7  -1   1 59.2146  8.6702   6
  -7   1   1 28.9133  6.5790   6
  -5  -1   1 67.3905  5.7694   1
   5  -1  -1 21.3754 31.3200   2
  -5  -1   1 71.9606  8.7178   6
  -5   1   1 74.3350  9.0846   6
   5   1  -1 57.0816 34.6191   2
  -3  -1   1 136.994  12.036   6
   3  -1  -1 110.942  28.575   2
  -3  -1   1 142.536  10.278   1
  -3  -1   1 142.309  13.909   5
   3   1  -1 145.116  10.192   4
  -3   1   1 134.653  12.442   6
   3   1  -1 127.959  29.823   2
  -3   1   1 133.323  13.200   5
   1  -1  -1 25.3894  8.0382   2
  -1  -1   1 17.3460  2.3081   6
  -1  -1   1 22.4558  3.5491   5
  -1  -1   1 19.7895  1.5655   1
   1   1  -1 27.0565  8.0227   2
   1   1  -1 19.2645  1.6528   4
  -1   1   1 23.9678  3.2573   6
  -1  -1  -1 411.983  29.825   1
  -1  -1  -1 433.870  32.341   6
   1   1   1 437.403  29.991   4
  -1   1  -1 421.311  33.213   6
  -3  -1  -1 228.062  18.427   6
  -3  -1  -1 228.130  16.355   1
   3   1   1 224.313  16.143   4
  -3   1  -1 221.343  18.952   6
  -5  -1  -1 63.2428  7.9826   6
  -5  -1  -1 65.8082  5.5302   1
  -5   1  -1 51.1999  8.0507   6
  -7  -1  -1 20.3352  5.6171   6
  -7   1  -1 29.3420  6.4257   6
  -8  -2   1 5.69574 4.89682   6
  -8   2   1 3.84336 5.14812   6
  -6  -2   1 142.935  14.307   6
  -6   2   1 147.295  16.102   6
  -4  -2   1 137.513  12.200   6
  -4  -2   1 137.838   9.971   1
   4  -2  -1 62.8643 31.3338   2
  -4   2   1 125.918  12.546   5
  -4   2   1 129.254  12.805   6
   4   2  -1 134.434   9.889   4
   4   2  -1 120.005  35.798   2
  -2  -2   1 57.5613  4.4146   1
   2  -2  -1 53.8105 17.3166   2
  -2  -2   1 58.5988  5.6584   6
  -2  -2   1 67.6414  8.3692   5
  -2   2   1 50.6395  7.0660   6
   2   2  -1 78.3840 19.1839   2
   2   2  -1 57.8433  4.4950   4
   0  -2  -1 2.89513 1.25032   1
   0   2  -1 6.41016 0.85423   4
   0   2   1 5.62091 0.90089   4
  -2  -2  -1 1948.49  134.10   1
  -2  -2  -1 1880.89  144.88   6
  -2   2  -1 1966.16  146.51   6
   2   2   1 1947.38  134.99   4
  -4  -2  -1 1.36000 0.97201   1
  -4  -2  -1 -2.8110  1.4962   6
   4   2   1 0.35008 0.71968   4
  -4   2  -1 -0.5842  2.3129   6
  -6  -2  -1 577.225  46.313   6
  -6   2  -1 573.953  46.921   6
  -8  -2  -1 -0.1168  4.6012   6
  -8   2  -1 -0.3784  4.4212   6
  -7  -3   1 7.86387 4.19943   6
  -7   3   1 1.08904 3.97330   6
  -5  -3   1 103.740  11.231   6
  -5  -3   1 97.9671  7.8125   1
  -5   3   1 112.647  12.770   6
   5   3  -1 95.0384  7.7195   4
  -3  -3   1 66.8492  7.8852   6
  -3  -3   1 75.6243  5.7926   1
   3  -3  -1 58.3619 26.5051   2
   3   3  -1 77.1720  5.8883   4
  -3   3   1 75.0622  9.7591   6
   3   3  -1 67.2707 26.6016   2
  -1  -3   1 387.373  28.323   1
  -1  -3   1 366.275  31.207   6
   1  -3  -1 409.632  42.273   2
   1   3  -1 421.272  41.339   2
   1   3  -1 412.865  28.350   4
  -1   3   1 411.937  28.352   4
  -1   3   1 406.666  31.899   6
  -1  -3  -1 -0.0518  1.8215   6
  -1  -3  -1 3.07604 1.10861   1
   1   3   1 4.35676 1.01136   4
  -1   3  -1 5.17031 0.78753   4
  -1   3  -1 3.24310 1.97373   6
  -3  -3  -1 476.117  38.288   6
  -3  -3  -1 490.625  34.698   1
  -3   3  -1 506.278  40.358   6
   3   3   1 498.757  34.864   4
  -5  -3  -1 706.065  53.963   6
  -5  -3  -1 669.132  48.546   1
  -5   3  -1 703.117  55.245   6
   5   3   1 685.491  48.661   4
  -7  -3  -1 16.9824  4.9189   6
  -7   3  -1 2.99272 4.64836   6
  -8  -4   1 19.1202  6.7312   6
  -8   4   1 16.5133  6.6474   6
  -6  -4   1 -3.1352  2.6924   6
  -6   4   1 1.94950 3.70674   6
  -4  -4   1 28.8607  3.0531   1
  -4  -4   1 21.2386  4.4810   6
   4  -4  -1 30.5838 27.2902   2
   4   4  -1 22.8937  2.8134   4
   4   4  -1 -12.779  19.806   2
  -4   4   1 30.0774  6.2212   6
  -2  -4   1 13.7865  3.2443   6
   2  -4  -1 18.0014 15.6253   2
  -2  -4   1 12.0362  2.0528   1
   2   4  -1 13.4125  1.9512   4
   2   4  -1  7.6468 13.4635   2
  -2   4   1 14.6705  2.2651   4
  -2   4   1 14.5598  5.0604   6
   0  -4  -1 2.15689 1.97146   1
   0   4   1 3.37902 0.95283   4
   0   4  -1 4.01601 0.93226   4
  -2  -4  -1 250.704  17.845   1
  -2  -4  -1 250.215  20.263   6
  -2   4  -1 229.713  21.869   6
  -2   4  -1 247.540  17.591   4
   2   4   1 245.025  17.809   4
  -4  -4  -1 74.3689  6.0179   1
  -4  -4  -1 74.7348  8.6126   6
   4   4   1 70.0109  5.9179   4
  -4   4  -1 72.1851 10.6688   6
  -6  -4  -1 1.74342 3.19978   6
  -6   4  -1 6.94833 4.56191   6
  -8  -4  -1 0.90969 4.90784   6
  -8   4  -1 -0.4302  4.6603   6
  -7  -5   1 81.5143 11.6200   6
  -7   5   1 75.3098 12.3074   6
  -5  -5   1 13.2490  4.1942   6
   5   5  -1 7.04154 1.77360   4
  -5   5   1 2.94641 3.52585   6
   3  -5  -1 609.606  78.621   2
  -3  -5   1 673.779  46.931   1
  -3  -5   1 677.130  52.169   6
  -3   5   1 663.402  47.764   4
  -3   5   1 701.648  54.805   6
   3   5  -1 591.876  77.028   2
   3   5  -1 660.890  47.132   4
   1  -5  -1 51.6618 15.0407   2
  -1  -5   1 44.0331  7.4117   6
  -1  -5   1 56.2003  5.4249   1
   1   5  -1 42.6784  3.9006   4
  -1   5   1 43.0193  6.1581   6
  -1   5   1 48.3871  3.9876   4
  -1  -5  -1 47.7956  7.8111   6
  -1  -5  -1 56.4533  5.0974   1
  -1   5  -1 59.0550  4.3542   4
  -1   5  -1 47.0366  6.6798   6
   1   5   1 46.3959  4.4206   4
  -3  -5  -1 14.9740  2.4084   1
  -3  -5  -1 15.7983  3.9068   6
   3   5   1 18.3516  2.4099   4
  -3   5  -1 24.0283  6.7964   6
  -3   5  -1 17.5866  2.7098   4
  -5  -5  -1 3.44397 1.80446   1
  -5  -5  -1 3.64587 3.24720   6
  -5   5  -1 -1.5064  3.6644   6
   5   5   1 3.03912 1.60450   4
  -7  -5  -1 -1.4250  3.6684   6
  -7   5  -1 -4.8090  4.0115   6
  -6  -6   1 10.4567  4.7869   6
  -6   6   1 1.77490 4.92985   6
   6   6  -1 6.49727 2.09802   4
  -4  -6   1 0.00311 1.42475   1
  -4  -6   1 -1.0564  2.5325   6
  -4   6   1 -4.7529  3.7615   6
   4   6  -1 4.49768 1.53451   4
  -2  -6   1 240.134  20.921   6
  -2  -6   1 237.583  17.708   1
   2   6  -1 234.674  17.204   4
  -2   6   1 236.047  21.860   6
  -2   6   1 229.597  17.263   4
   0  -6  -1 1316.57   93.00   1
   0   6  -1 1302.89   92.17   4
   0   6   1 1324.44   92.25   4
  -2  -6  -1 13.3960  2.5950   1
  -2  -6  -1 9.71947 4.05337   6
  -2   6  -1 15.7457  2.0119   4
   2   6   1 12.7286  2.0523   4
  -2   6  -1 6.44079 4.34104   6
  -4  -6  -1 16.7478  4.4097   6
  -4  -6  -1 24.6052  3.2806   1
  -4   6  -1 17.9545  6.7930   6
   4   6   1 21.7612  3.0265   4
  -6  -6  -1 9.39962 4.62717   6
   6   6   1 11.6985  2.6113   4
  -6   6  -1 15.7466  6.4411   6
  -7  -7   1 -0.4187  4.5022   6
  -7   7   1 10.1299  6.1878   6
  -5  -7   1 4.50461 4.22768   6
   5   7  -1 8.84613 2.16975   4
  -5   7   1 -3.7845  4.2089   6
  -3  -7   1 447.500  37.268   6
  -3  -7   1 442.429  32.589   1
   3   7  -1 469.669  32.346   4
  -3   7   1 400.303  39.125   6
  -1  -7   1 199.715  16.706   1
   1   7  -1 204.276  15.390   4
  -1   7   1 226.422  18.759   6
  -1   7   1 207.413  15.445   4
  -1  -7  -1 378.161  28.970   1
  -1   7  -1 397.857  27.967   4
   1   7   1 387.965  28.111   4
  -3  -7  -1 102.572   8.684   1
  -3  -7  -1 95.6977 12.0249   6
   3   7   1 99.8617  8.1997   4
  -3   7  -1 101.127  15.012   6
  -5  -7  -1 1.59002 3.50471   6
  -5   7  -1 -2.7768  4.4054   6
   5   7   1 0.19926 1.37230   4
  -7  -7  -1 0.23445 4.94972   6
  -7   7  -1 -3.9387  5.1017   6
  -6  -8   1 -1.9341  4.1229   6
  -6   8   1 0.63028 5.62280   6
   6   8  -1 0.68348 1.78905   4
  -4  -8   1 254.912  23.571   6
  -4   8   1 248.375  28.324   6
   4   8  -1 252.941  19.046   4
  -2  -8   1 -4.6898  4.2328   6
  -2  -8   1 -1.1527  2.3435   1
  -2   8   1 1.05008 3.63060   6
   2   8  -1 0.82630 1.17352   4
  -2   8   1 -0.0868  1.4416   4
   0   8   1 2.05876 1.20014   4
   0   8  -1 0.68016 1.17148   4
  -2  -8  -1 -0.2409  2.2849   1
  -2  -8  -1 4.54812 4.88253   6
   2   8   1 0.81862 1.11631   4
  -2   8  -1 -0.9799  1.1370   4
  -2   8  -1 -1.4733  3.7248   6
  -4  -8  -1 21.9154  5.9853   6
  -4  -8  -1 17.8131  3.5357   1
   4   8   1 15.9084  2.8981   4
  -4   8  -1 11.7095  7.7508   6
  -6  -8  -1 10.0308  5.6075   6
   6   8   1 1.07287 1.81345   4
  -6   8  -1 2.96089 5.86824   6
  -5  -9   1 204.076  22.127   6
  -5   9   1 197.893  24.681   6
   5   9  -1 188.699  15.162   4
  -3  -9   1 25.5538  7.9063   6
  -3  -9   1 31.2815  5.3691   1
   3   9  -1 34.5159  4.2378   4
  -3   9   1 28.2315  9.2805   6
   1   9  -1 2.87348 1.41239   4
  -1   9   1 4.98919 3.31152   6
  -1   9   1 3.25529 1.71543   4
  -1  -9  -1 -2.6276  2.2750   1
  -1   9  -1 -0.9356  1.0350   4
   1   9   1 1.12199 1.27187   4
  -1   9  -1 1.38300 2.98186   6
  -3  -9  -1 706.481  64.777   6
  -3  -9  -1 819.316  57.591   1
  -3   9  -1 811.911  67.263   6
   3   9   1 815.662  56.900   4
  -5  -9  -1 -6.7932  3.6979   6
   5   9   1 1.04103 1.86982   4
  -5   9  -1 2.60894 6.70009   6
  -6 -10   1 69.3801 12.6707   6
   6  10  -1 58.9364  6.9572   4
  -6  10   1 58.3023 13.3408   6
  -4 -10   1 87.5156 13.9587   6
   4  10  -1 83.1269  7.5076   4
  -4  10   1 67.9999 14.5995   6
  -2 -10   1 -0.7890  3.2841   1
  -2  10   1 -1.2916  1.8190   4
  -2  10   1 2.03640 4.54447   6
   2  10  -1 0.77114 1.21599   4
   0  10  -1 8.15884 2.08042   4
   0  10   1 10.5276  2.5235   4
  -2 -10  -1 -3.0906  3.0671   1
  -2  10  -1 -1.6040  1.7363   4
   2  10   1 -0.2691  1.3150   4
  -2  10  -1 10.6029  5.8189   6
  -4 -10  -1 214.183  26.185   6
   4  10   1 259.891  18.935   4
  -4  10  -1 207.456  28.719   6
  -6 -10  -1 72.4093 12.8250   6
  -6  10  -1 66.3811 14.5634   6
   6  10   1 54.5479  6.8400   4
  -5 -11   1 2.22908 7.00386   6
   5  11  -1 12.1895  3.1669   4
  -5  11   1 11.6355  8.5400   6
  -3  11   1 44.4109 11.5658   6
   3  11  -1 36.2135  4.7174   4
   1  11  -1 -0.1579  1.2271   4
  -1  11   1 -1.5427  1.7781   4
  -1  11   1 -4.2609  2.9101   6
  -1  11  -1 77.5592 11.7423   6
   1  11   1 90.6062  7.8131   4
  -1  11  -1 81.5421  7.6149   4
  -3 -11  -1 102.135  11.547   1
   3  11   1 98.6879  8.7788   4
  -3  11  -1 88.5196 16.8998   6
  -5 -11  -1 9.02619 8.26119   6
  -5  11  -1 -1.3582  8.2003   6
   5  11   1 4.05196 2.43265   4
  -4 -12   1 12.7385  8.8812   6
  -4  12   1 4.52565 8.10258   6
   4  12  -1 -2.2152  1.7017   4
  -2  12   1 0.52294 6.49498   6
   2  12  -1 2.68419 1.98275   4
   0  12  -1 94.8275  8.4911   4
   0  12   1 94.0776  8.7412   4
   2  12   1 117.726  10.529   4
  -2  12  -1 147.476  19.524   6
  -4  12  -1 5.37875 8.53949   6
   4  12   1 2.75491 2.25190   4
   3  13  -1 41.5298  5.3893   4
  -3  13   1 21.1009 10.3444   6
  -1  13   1 143.850  17.805   6
  -1  13   1 116.040  10.734   4
   1  13  -1 113.038  10.253   4
   1  13   1 1.83489 2.35851   4
  -1  13  -1 9.51425 5.73043   6
  -1  13  -1 2.62132 2.53206   4
   3  13   1 40.9708  5.5431   4
  -3  13  -1 35.3156 12.3410   6
   2  14  -1 4.52636 2.59962   4
  -2  14   1 -7.9510  7.3526   6
   0  14  -1 16.5845  4.0423   4
   0  14   1 18.3720  4.2438   4
   0  14   1 9.38007 6.06556   6
  -2  14  -1 9.89100 8.27797   6
   2  14   1 3.79803 2.72479   4
  -8   0   2 12.3091  5.6309   6
   6   0  -2 40.3378 40.1613   2
   4   0  -2 0.64892 0.70473   4
  -4   0   2 1.83166 2.05576   6
  -4   0   2 -3.0718  2.7219   5
   4   0  -2 -5.1517 16.1785   2
   2   0  -2 27.2665 11.8492   2
  -2   0   2 19.1841  2.9565   6
   0   0  -2 31.2464  2.4475   1
   2   0   2 51.4430  3.7673   4
  -2   0  -2 54.4927  5.2016   6
  -2   0  -2 48.4504  4.1646   1
  -4   0  -2 25.2461  3.1858   1
  -4   0  -2 23.9145  4.3298   6
   4   0   2 24.5366  2.1544   4
  -6   0  -2 58.8988  8.6840   6
  -6   0  -2 66.8125  6.6566   1
  -8   0  -2 313.736  28.486   6
  -7  -1   2 62.6841  9.5664   6
  -7   1   2 58.6326  9.5014   6
   5  -1  -2 -15.039  23.101   2
  -5  -1   2 24.4208  4.8962   6
   5   1  -2 -15.365  23.009   2
  -5   1   2 19.4524  4.4771   6
   3  -1  -2 555.003  67.742   2
  -3  -1   2 593.768  49.959   5
  -3  -1   2 592.679  45.108   6
  -3  -1   2 583.681  40.838   1
  -3   1   2 618.835  45.546   6
   3   1  -2 569.520  67.542   2
   3   1  -2 560.805  41.063   4
   1  -1  -2 213.914  24.082   2
  -1  -1   2 180.980  17.610   5
  -1  -1   2 206.506  15.426   6
  -1  -1   2 196.574  13.785   1
   1   1  -2 214.754  23.820   2
  -1   1   2 195.466  15.778   6
  -1  -1  -2 233.818  18.109   6
  -1  -1  -2 241.756  16.739   1
  -1   1  -2 227.361  19.099   6
   1   1   2 241.420  16.785   4
  -3  -1  -2 0.40945 0.83866   1
  -3  -1  -2 -1.4062  1.3729   6
   3   1   2 -0.0968  0.6075   4
  -3   1  -2 0.09161 2.08044   6
  -5  -1  -2 90.1209 10.5033   6
  -5  -1  -2 100.673   7.912   1
  -5   1  -2 102.512  11.267   6
  -5   1  -2 90.8482  8.1167   1
  -7  -1  -2 69.9406 10.5771   6
  -7   1  -2 92.4220 11.7230   6
  -8  -2   2 89.8918 13.0820   6
  -8   2   2 109.698  14.271   6
  -6  -2   2 65.9813  9.1305   6
  -6   2   2 63.1326  9.3055   6
  -4  -2   2 88.8457 12.0813   5
  -4  -2   2 93.8540  7.1615   1
   4  -2  -2 115.520  33.256   2
  -4  -2   2 87.9301  9.1299   6
   4   2  -2 93.9434  7.1593   4
  -4   2   2 107.813  11.186   6
   4   2  -2 63.6013 27.6054   2
  -4   2   2 91.3734 10.9487   5
  -2  -2   2 40.6432  4.9535   6
  -2  -2   2 48.0039  6.8364   5
  -2  -2   2 43.3977  3.4457   1
   2  -2  -2 35.8376 13.5603   2
  -2   2   2 42.3211  5.9811   6
   2   2  -2 53.1154 15.2017   2
   2   2  -2 46.7371  3.6134   4
   0  -2   2 2821.25  255.10   3
   0  -2  -2 3236.80  217.64   1
   0   2   2 3283.60  219.05   4
   0   2  -2 3262.75  218.91   4
   0   2   2 3113.76  255.01   3
  -2  -2  -2 1092.93   73.59   1
  -2  -2  -2 1081.59   79.66   6
   2   2   2 1071.58   74.01   4
  -2   2  -2 953.213  81.091   6
  -4  -2  -2 2.38417 1.83906   6
  -4  -2  -2 0.91752 0.99966   1
   4   2   2 -0.0239  0.7433   4
  -4   2  -2 1.45378 2.54915   6
  -6  -2  -2 722.053  55.400   6
  -6  -2  -2 667.931  49.582   1
  -6   2  -2 721.454  56.150   6
  -8  -2  -2 4.08199 4.74640   6
  -8   2  -2 7.65402 5.39133   6
  -7  -3   2 56.7603  9.0133   6
  -7   3   2 45.4762  8.6677   6
   5  -3  -2 155.091  47.366   2
  -5  -3   2 213.367  18.725   6
   5   3  -2 213.919  15.642   4
  -5   3   2 214.159  19.755   6
   5   3  -2 181.661  48.042   2
   3  -3  -2 18.2933 18.1025   2
  -3  -3   2 35.5443  3.1431   1
  -3  -3   2 33.6275  4.9606   6
  -3  -3   2 49.2023  7.9959   5
   3   3  -2 42.6441 21.1388   2
   3   3  -2 37.3737  3.2184   4
  -3   3   2 36.6955  6.2572   6
  -1  -3   2 328.824  23.472   1
  -1  -3   2 306.570  29.018   5
   1  -3  -2 335.768  35.683   2
  -1  -3   2 368.102  26.210   6
   1   3  -2 352.867  35.222   2
   1   3  -2 311.614  23.299   4
  -1   3   2 311.113  26.534   6
  -1   3   2 337.556  23.516   4
  -1  -3  -2 77.4839  7.3014   6
  -1  -3  -2 80.5603  6.0697   1
  -1   3  -2 79.3381  5.6948   4
   1   3   2 74.3170  5.9286   4
  -1   3  -2 74.2015  7.5702   6
  -3  -3  -2 2776.79  215.93   6
  -3  -3  -2 2876.39  199.84   1
  -3   3  -2 3016.36  218.28   6
   3   3   2 2884.08  201.15   4
  -5  -3  -2 192.883  14.301   1
  -5  -3  -2 202.795  16.969   6
   5   3   2 192.751  14.102   4
  -5   3  -2 160.335  17.564   6
  -7  -3  -2 -1.1557  3.0140   6
  -7   3  -2 0.77362 3.82689   6
  -8  -4   2 20.2734  7.2274   6
  -8   4   2 40.2291  8.9015   6
  -6  -4   2 11.4862  4.4243   6
  -6   4   2 16.3211  5.4509   6
  -4  -4   2 73.5616  8.9116   6
   4  -4  -2 70.6964 30.2644   2
  -4  -4   2 71.7575  5.9675   1
   4   4  -2 49.6750 26.9903   2
   4   4  -2 75.4089  6.1020   4
  -4   4   2 93.4439 11.3992   6
  -2  -4   2 110.047   8.886   1
   2  -4  -2 143.207  25.130   2
  -2  -4   2 101.969  10.634   6
  -2   4   2 124.994   9.434   4
  -2   4   2 130.899  13.936   6
   2   4  -2 132.707  23.288   2
   2   4  -2 119.818   8.842   4
   0  -4  -2 826.848  75.956   2
   0  -4  -2 690.348  56.204   1
   0  -4   2 800.648  64.966   3
   0   4  -2 791.853  75.543   2
   0   4   2 817.559  56.130   4
   0   4  -2 847.433  56.005   4
  -2  -4  -2 241.202  19.530   6
  -2  -4  -2 239.876  17.286   1
  -2   4  -2 223.990  21.339   6
   2   4   2 246.432  17.290   4
  -2   4  -2 231.843  16.912   4
  -4  -4  -2 31.8664  3.9111   1
  -4  -4  -2 44.3576  5.9195   6
   4   4   2 40.0581  3.6509   4
  -4   4  -2 41.6383  7.9922   6
  -6  -4  -2 66.4012  9.5295   6
  -6   4  -2 87.9911 12.0410   6
  -8   4  -2 -5.7369  4.4716   6
  -7  -5   2 1.58349 4.01209   6
  -7   5   2 -0.3763  4.0389   6
  -5  -5   2 5.64805 3.69963   6
  -5   5   2 14.6636  5.3716   6
   5   5  -2 19.1743  2.6877   4
  -3  -5   2 271.660  19.496   1
   3  -5  -2 344.650  50.359   2
  -3  -5   2 252.233  22.483   6
   3   5  -2 262.128  19.505   4
  -3   5   2 294.400  25.179   6
   3   5  -2 262.574  44.440   2
   1  -5  -2 410.068  40.959   2
  -1  -5   2 378.098  31.641   6
  -1  -5   2 374.795  27.793   1
   1   5  -2 411.597  39.290   2
  -1   5   2 368.570  30.613   6
  -1   5   2 387.632  27.226   4
   1   5  -2 361.355  27.073   4
  -1  -5  -2 7.20648 3.95786   6
  -1  -5  -2 9.32385 2.09909   1
   1   5   2 7.55714 1.48474   4
  -1   5  -2 6.57638 1.20771   4
  -3  -5  -2 -0.2687  1.0624   1
  -3  -5  -2 -0.5779  2.1327   6
   3   5   2 1.42564 1.05935   4
  -3   5  -2 -3.6278  3.5897   6
  -3   5  -2 -0.4873  1.2289   4
  -5  -5  -2 -1.4133  2.4613   6
  -5  -5  -2 3.11420 1.80245   1
   5   5   2 1.44033 1.30916   4
  -5   5  -2 -0.6409  3.9816   6
  -7  -5  -2 -4.0907  3.2444   6
  -7   5  -2 0.57201 4.72344   6
  -6  -6   2 6.63054 4.52920   6
  -6   6   2 -2.5674  3.7804   6
   6   6  -2 14.2412  2.6500   4
  -4  -6   2 24.3192  5.4216   6
   4   6  -2 29.5659  3.4427   4
  -4   6   2 21.3414  6.6472   6
  -2  -6   2 0.88301 1.71335   1
  -2  -6   2 -2.0262  2.3150   6
   2  -6  -2  2.0377 13.7135   2
   2   6  -2 -14.274  11.461   2
  -2   6   2 0.37706 1.33502   4
   2   6  -2 -0.0989  0.8525   4
  -2   6   2 -3.7346  2.7675   6
   0  -6  -2 132.301  11.651   1
   0   6   2 137.750  10.522   4
   0   6  -2 141.012  10.356   4
  -2  -6  -2 5.75868 3.30979   6
  -2  -6  -2 1.06967 1.29977   1
   2   6   2 0.68323 0.98120   4
  -2   6  -2 1.08446 3.42740   6
  -2   6  -2 -0.6110  0.6585   4
  -4  -6  -2 9.66628 2.20613   1
  -4  -6  -2 0.34656 2.78868   6
   4   6   2 9.78140 1.96270   4
  -4   6  -2 22.6624  6.9458   6
  -6  -6  -2 9.28878 4.47816   6
  -6   6  -2 10.3267  6.2221   6
  -7  -7   2 0.22708 5.23247   6
  -7   7   2 2.86441 5.70506   6
  -5  -7   2 83.6924 11.6232   6
  -5   7   2 105.138  14.568   6
   5   7  -2 81.7085  7.2779   4
  -3  -7   2 998.525  79.042   6
  -3  -7   2 959.245  71.309   1
  -3   7   2 1012.90   81.43   6
   3   7  -2 1036.73   71.33   4
  -3   7   2 1034.27   71.98   4
   1   7  -2 885.296  64.977   4
  -1   7   2 1037.25   71.98   6
  -1   7   2 886.423  65.125   4
  -1  -7  -2 267.755  19.909   1
   1   7   2 241.522  18.881   4
  -1   7  -2 264.290  18.699   4
  -3  -7  -2 122.335  10.073   1
  -3  -7  -2 119.392  13.767   6
   3   7   2 120.073   9.645   4
  -3   7  -2 118.888  16.790   6
  -5  -7  -2 25.1647  6.1070   6
  -5   7  -2 28.8161  8.3428   6
   5   7   2 23.7616  3.5899   4
  -7  -7  -2 4.34881 5.35014   6
  -7   7  -2 6.24350 6.58029   6
  -6  -8   2 20.5793  6.4633   6
   6   8  -2 15.3559  3.1811   4
  -6   8   2 24.6248  8.3291   6
  -4  -8   2 844.693  69.235   6
   4   8  -2 865.216  61.679   4
  -4   8   2 900.511  72.173   6
  -2  -8   2 46.4925  6.1504   1
  -2  -8   2 28.3453  8.1659   6
  -2   8   2 47.5088  8.9149   6
   2   8  -2 38.3950  4.1867   4
  -2   8   2 34.9867  4.4962   4
   0  -8  -2 22.7006  5.2323   1
   0   8   2 35.7702  4.0696   4
   0   8  -2 34.6711  3.7558   4
  -2  -8  -2 36.6290  8.6413   6
  -2  -8  -2 46.0026  5.9126   1
   2   8   2 51.2380  5.1223   4
  -2   8  -2 41.4212  8.4810   6
  -2   8  -2 42.2885  4.4748   4
  -4  -8  -2 7.97533 2.56743   1
  -4  -8  -2 4.29608 4.24566   6
   4   8   2 6.94318 2.08727   4
  -4   8  -2 11.8003  7.3404   6
  -6  -8  -2 14.6038  5.7796   6
  -6   8  -2 -2.8792  5.1674   6
   6   8   2 5.47591 2.43411   4
  -5  -9   2 34.2299  8.5363   6
   5   9  -2 43.7084  5.2629   4
  -5   9   2 35.9308 10.5923   6
  -3  -9   2 105.924  10.450   1
  -3  -9   2 87.7703 13.9008   6
   3   9  -2 93.7416  8.0215   4
  -3   9   2 86.2810 15.1662   6
   1   9  -2 12.8102  2.3405   4
  -1   9   2 10.8696  4.1478   6
  -1   9   2 15.6137  2.8881   4
  -1  -9  -2 56.1355  7.5877   1
   1   9   2 57.7779  5.9786   4
  -1   9  -2 54.4754  5.0616   4
  -3  -9  -2 1.66253 2.78313   1
  -3  -9  -2 7.48359 6.50545   6
   3   9   2 4.91424 1.98168   4
  -3   9  -2 -6.3027  5.0904   6
  -5  -9  -2 7.44705 5.83978   6
   5   9   2 5.28325 2.34980   4
  -5   9  -2 11.4747  7.2014   6
  -6 -10   2 36.0037 10.1321   6
   6  10  -2 25.9956  4.3922   4
  -6  10   2 32.5763  9.7538   6
  -4 -10   2 7.74598 5.76090   6
   4  10  -2 1.41903 1.83050   4
  -4  10   2 -8.4666  4.8937   6
  -2  10   2 -1.8850  1.9453   4
  -2  10   2 -5.6892  4.2931   6
   2  10  -2 1.45565 1.32467   4
   0  10  -2 4.16842 1.68527   4
   0  10   2 1.04202 1.81993   4
  -2 -10  -2 404.400  30.885   1
   2  10   2 378.245  29.351   4
  -2  10  -2 416.423  36.290   6
  -2  10  -2 409.122  29.225   4
  -4 -10  -2 4.13474 3.18493   1
  -4 -10  -2 5.12350 6.19323   6
  -4  10  -2 -2.3833  6.6193   6
   4  10   2 3.32037 2.03392   4
  -6 -10  -2 24.3943  8.8126   6
   6  10   2 24.6075  4.6093   4
  -6  10  -2 53.8200 12.9392   6
  -5 -11   2 23.2446  9.7522   6
  -5  11   2 14.7793  9.0798   6
   5  11  -2 41.4362  5.2139   4
  -3  11   2 153.436  21.369   6
   3  11  -2 127.511  10.799   4
  -1  11   2 2.21156 2.21714   4
  -1  11   2 1.26216 3.38197   6
   1  11  -2 -0.1847  1.3646   4
  -1  11  -2 81.1125 12.2432   6
   1  11   2 98.7046  8.4262   4
  -1  11  -2 91.0603  8.0932   4
  -3 -11  -2 109.646  11.772   1
   3  11   2 97.3730  8.9112   4
  -3  11  -2 92.1138 17.0166   6
  -5 -11  -2 2.15014 7.85342   6
   5  11   2 0.28448 2.32612   4
  -5  11  -2 -2.8579  7.3003   6
  -4 -12   2 6.97963 8.69748   6
   4  12  -2 9.01240 2.84297   4
  -4  12   2 31.0260 11.0250   6
  -2  12   2 141.910  20.039   6
   2  12  -2 137.733  11.511   4
   0  12   2 0.43397 2.26448   4
   0  12  -2 5.43139 2.06990   4
  -2 -12  -2 73.2858 10.5807   1
  -2  12  -2 66.4595 13.3371   6
   2  12   2 62.5940  7.1745   4
   4  12   2 3.60098 2.28000   4
  -4  12  -2 -1.6340  8.1703   6
  -3  13   2 -4.3893  7.9843   6
   3  13  -2 -1.0741  1.9016   4
  -1  13   2 8.91210 3.54428   4
  -1  13   2 11.2068  6.7290   6
   1  13  -2 8.28589 2.72961   4
  -1  13  -2 6.25557 5.37361   6
   1  13   2 9.75124 3.09087   4
  -1  13  -2 4.83338 2.60319   4
  -3 -13  -2 -5.5931  4.5770   1
  -3  13  -2 -7.2086  7.6828   6
   3  13   2 -0.7487  2.1322   4
  -2  14   2 4.41174 7.92340   6
   2  14  -2 4.54897 2.48299   4
   0  14   2 -3.1434  4.4569   6
   0  14   2 -1.2819  2.7435   4
   0  14  -2 -2.0566  2.2146   4
  -2  14  -2 -1.1883  7.4171   6
   2  14   2 -3.5017  2.2799   4
  -8   0   3 -3.9230  3.8631   6
   6   0  -3 -9.9755 30.5326   2
  -6   0   3 0.93001 2.74122   6
   4   0  -3  3.5736 17.2510   2
  -4   0   3 -1.6874  1.8775   6
  -4   0   3 1.17597 3.38665   5
  -2   0   3 -0.5959  1.3711   6
   2   0  -3 -15.501   7.625   2
   0   0   3 0.40197 1.15041   3
   0   0   3 -1.2812  0.5283   6
   0   0  -3 -1.7260  0.2721   1
  -2   0  -3 -0.6127  1.5231   6
   2   0   3 -0.2473  0.6635   4
  -2   0  -3 -0.4008  0.7586   1
   4   0   3 -0.3121  0.6249   4
  -4   0  -3 0.21246 1.06843   1
  -4   0  -3 -0.2411  1.7767   6
  -6   0  -3 -0.7153  2.6483   6
  -6   0  -3 -0.8210  1.3666   1
  -8   0  -3 -1.1185  4.0962   6
  -7  -1   3 87.5599 11.6654   6
  -7   1   3 85.0540 11.7609   6
  -5  -1   3 12.6672  5.2927   5
  -5  -1   3 21.5552  4.4292   6
   5  -1  -3 -6.2971 23.1201   2
   5   1  -3 15.8948 23.8432   2
  -5   1   3 18.7934  4.1883   6
   5   1  -3 13.4781  1.9769   4
   3  -1  -3 1051.81  102.79   2
  -3  -1   3 908.623  73.778   6
  -3  -1   3 1009.59   67.48   1
  -3  -1   3 977.788  81.721   5
   3   1  -3 888.087 101.224   2
  -3   1   3 979.423  74.146   6
  -1  -1   3 2014.17  153.09   6
   1  -1  -3 2179.06  195.05   2
   1  -1  -3 2017.95  142.17   1
   1   1  -3 2083.47  194.84   2
  -1   1   3 2004.69  153.26   6
  -1  -1  -3 17.4345  1.9974   1
  -1  -1  -3 18.7604  2.1829   6
  -1   1  -3 13.4858  3.1641   6
   1   1   3 19.9787  2.0917   4
  -3  -1  -3 112.376   8.751   1
  -3  -1  -3 114.668  10.107   6
   3   1   3 112.599   8.453   4
  -3   1  -3 134.226  11.101   6
  -5  -1  -3 446.432  31.319   1
  -5  -1  -3 440.305  35.029   6
  -5   1  -3 387.987  35.174   6
  -5   1  -3 451.633  31.676   1
  -7  -1  -3 38.2992  7.2111   6
  -7   1  -3 37.0034  5.1523   1
  -7   1  -3 39.3792  7.4603   6
  -8  -2   3 108.272  14.681   6
  -8   2   3 126.298  15.564   6
  -6  -2   3 251.322  21.289   6
   6  -2  -3 126.656  52.510   2
  -6   2   3 241.073  21.438   6
   6   2  -3 130.350  50.488   2
  -4  -2   3 132.091  15.450   5
   4  -2  -3 70.1269 30.1288   2
  -4  -2   3 135.846   9.275   1
  -4  -2   3 111.676  11.446   6
   4   2  -3 125.861   9.401   4
  -4   2   3 106.861  12.673   6
   4   2  -3 97.5383 30.9011   2
  -2  -2   3 2.92065 3.28916   5
  -2  -2   3 6.79873 2.12281   6
   2  -2  -3  8.1810 10.4377   2
  -2  -2   3 7.31938 0.96270   1
   2   2  -3  5.2822 10.1917   2
  -2   2   3 9.88343 2.96242   6
   2   2  -3 6.11100 1.17688   4
   0  -2   3 725.316  58.163   5
   0  -2   3 588.207  57.140   3
   0  -2  -3 711.156  48.650   1
   0   2   3 773.402  49.067   4
   0   2   3 691.820  57.106   3
  -2  -2  -3 1559.47  108.07   1
  -2  -2  -3 1546.57  116.66   6
  -2   2  -3 1569.94  118.54   6
   2   2   3 1553.03  108.73   4
  -4  -2  -3 30.3996  3.4395   1
  -4  -2  -3 31.3455  4.6684   6
   4   2   3 31.4333  3.1003   4
  -4   2  -3 25.4560  5.5337   6
  -6  -2  -3 30.8473  6.1566   6
  -6  -2  -3 43.9211  4.6112   1
  -6   2  -3 27.2524  6.4521   6
  -6   2  -3 26.6356  4.4498   1
  -8  -2  -3 7.09102 5.19335   6
  -8   2  -3 -1.1623  4.5852   6
  -7  -3   3 127.671  15.399   6
  -7   3   3 142.646  16.513   6
  -5  -3   3 218.500  19.202   6
   5  -3  -3 210.678  51.898   2
   5   3  -3 212.048  16.017   4
  -5   3   3 231.161  20.180   6
   5   3  -3 213.358  50.689   2
  -3  -3   3 71.5108  8.3910   6
   3  -3  -3 75.3602 22.1362   2
  -3  -3   3 82.5743  6.0479   1
  -3  -3   3 80.8348 11.2199   5
   3   3  -3 83.7969 22.9142   2
  -3   3   3 79.6366  9.7267   6
   3   3  -3 78.9718  6.2537   4
   1  -3  -3 1.42218 2.09696   1
  -1  -3   3 0.78698 2.56716   5
   1  -3  -3 -0.9084  8.0833   2
  -1  -3   3 3.09280 1.52308   1
  -1  -3   3 2.86327 2.14585   6
  -1   3   3 -1.3242  2.5243   6
   1   3  -3 0.41705 0.66101   4
  -1   3   3 1.90912 1.46955   4
   1   3  -3 3.62606 7.51882   2
  -1  -3  -3 132.111  11.130   1
   1  -3   3 163.922  14.037   5
  -1  -3  -3 152.482  12.789   6
  -1   3  -3 183.856  13.384   6
  -1   3  -3 151.989  10.896   4
   1   3   3 154.869  11.213   4
  -3  -3  -3 1081.94   73.53   1
  -3  -3  -3 1072.05   79.85   6
   3   3   3 1036.76   73.86   4
  -3   3  -3 1000.93   81.97   6
  -5  -3  -3 11.0738  3.3885   6
  -5  -3  -3 10.0623  2.1845   1
  -5   3  -3 8.26346 4.35997   6
   5   3   3 13.1426  2.0336   4
  -7  -3  -3 1.36342 3.46050   6
  -7   3  -3 0.94797 4.17521   6
  -7   3  -3 4.26147 2.75133   1
  -8  -4   3 6.21869 5.71627   6
  -8   4   3 -5.7315  4.4761   6
  -6  -4   3 334.808  27.045   6
   6  -4  -3 172.445  62.609   2
   6   4  -3 167.950  58.949   2
  -6   4   3 314.047  27.651   6
  -4  -4   3 10.9409  3.1884   6
  -4  -4   3 5.37604 1.28798   1
   4  -4  -3 34.1142 21.5808   2
   4   4  -3 13.2259 19.2926   2
   4   4  -3 3.25935 1.23587   4
  -4   4   3 3.00551 3.42722   6
  -2  -4   3 11.3511  3.1295   6
   2  -4  -3  7.1859 10.5030   2
  -2  -4   3 6.57678 4.17417   5
  -2  -4   3 8.09913 1.73395   1
  -2   4   3 7.51857 3.89601   6
   2   4  -3 11.1889  9.6198   2
   2   4  -3 8.36752 1.45225   4
  -2   4   3 11.5547  2.7568   4
   0  -4  -3 2.74430 1.51756   1
   0  -4   3 6.21507 1.46756   3
   0  -4  -3 5.91804 5.43032   2
   0   4   3 2.35113 1.16033   4
   0   4   3 4.98624 1.11728   3
   0   4  -3 3.87538 0.88846   4
  -2  -4  -3 623.561  44.937   6
  -2  -4  -3 561.230  40.857   1
  -2   4  -3 534.744  46.567   6
   2   4   3 581.490  41.047   4
  -2   4  -3 584.386  40.617   4
  -4  -4  -3 3.23242 1.44171   1
  -4  -4  -3 -0.8533  2.0787   6
   4   4   3 0.25503 1.02256   4
  -4   4  -3 9.38806 4.43813   6
  -6  -4  -3 83.6517 10.4225   6
  -6   4  -3 74.7753 11.3676   6
  -7  -5   3 28.7229  7.1313   6
  -7   5   3 24.7722  7.3906   6
   5  -5  -3 23.8948 37.6668   2
  -5  -5   3 37.3208  6.3962   6
   5   5  -3 25.0304 28.4806   2
   5   5  -3 28.4009  3.4132   4
  -5   5   3 10.2488  5.2883   6
  -3  -5   3 4.35233 1.52411   1
  -3  -5   3 7.60058 3.21588   6
   3  -5  -3  1.9793 14.1485   2
  -3   5   3 0.20021 3.52743   6
   3   5  -3 -9.4954 13.2741   2
   3   5  -3 4.16865 1.26832   4
   1  -5  -3 119.295  17.037   2
  -1  -5   3 86.3410 11.4469   6
  -1   5   3 104.448  10.102   6
  -1   5   3 102.354   7.931   4
   1   5  -3 107.833  16.113   2
   1   5  -3 94.7663  7.5805   4
  -1  -5  -3 74.1475 10.3416   6
  -1  -5  -3 94.4656  7.5650   1
  -1   5  -3 89.7334  6.8100   4
   1   5   3 89.2818  7.1489   4
  -3  -5  -3 9.89565 3.06110   6
  -3  -5  -3 10.3857  1.9201   1
  -3   5  -3 -2.5233  3.6137   6
   3   5   3 9.99646 1.80495   4
  -5  -5  -3 0.87505 2.77639   6
  -5  -5  -3 0.03992 1.60614   1
  -5   5  -3 -1.0088  3.3040   6
   5   5   3 1.92797 1.32814   4
  -7  -5  -3 8.87679 4.76122   6
  -7   5  -3 13.0174  6.4000   6
  -6  -6   3 -2.4857  3.0845   6
  -6   6   3 -2.7127  3.9006   6
   6   6  -3 4.87916 1.88817   4
   4  -6  -3 12.7741 28.2526   2
  -4  -6   3 -1.1051  2.6989   6
   4   6  -3  3.7366 20.7700   2
  -4   6   3 3.67527 3.80301   6
   4   6  -3 1.40000 1.28225   4
  -2  -6   3 39.4544  7.2299   6
   2  -6  -3 50.6725 17.5331   2
  -2  -6   3 49.6046  5.5861   1
   2   6  -3 48.0516  4.2736   4
   2   6  -3 63.9796 17.1066   2
  -2   6   3 49.1895  8.7214   6
  -2   6   3 53.6024  5.4329   4
   0  -6  -3 33.2143  4.7880   1
   0   6   3 32.9608  3.6920   4
   0   6  -3 32.6622  3.3188   4
   0   6  -3 35.9753  7.7058   2
  -2  -6  -3 57.8674  8.0710   6
  -2  -6  -3 52.2268  5.5475   1
   2   6   3 51.3880  4.7657   4
  -2   6  -3 54.7796  8.8598   6
  -2   6  -3 54.5317  4.3609   4
  -4  -6  -3 21.5537  3.1920   1
  -4  -6  -3 14.4341  4.2478   6
  -4   6  -3 5.44018 5.50161   6
   4   6   3 17.4761  2.6747   4
  -6  -6  -3 0.23240 4.07917   6
  -6   6  -3 4.49163 5.31581   6
  -7  -7   3 1.15193 4.98851   6
  -7   7   3 -2.3484  4.7693   6
  -5  -7   3 2.45110 3.66221   6
   5   7  -3 4.67761 1.83755   4
  -5   7   3 3.00423 4.48049   6
   3  -7  -3 91.2544 29.8869   2
  -3  -7   3 120.984  13.071   6
  -3  -7   3 95.7958  8.6329   1
  -3   7   3 88.4714  9.5148   4
  -3   7   3 101.308  14.678   6
   3   7  -3 98.8365  7.9611   4
  -1   7   3 97.2516  8.5871   4
   1   7  -3 110.028   8.365   4
  -1   7   3 121.263  11.333   6
  -1  -7  -3 504.511  35.884   1
   1   7   3 479.133  35.173   4
  -1   7  -3 488.678  34.844   4
  -3  -7  -3 43.6342  4.9427   1
  -3  -7  -3 35.7490  6.8016   6
  -3   7  -3 21.3495  8.0804   6
   3   7   3 40.6755  4.4471   4
  -5  -7  -3 -3.4101  1.6160   1
  -5  -7  -3 5.42607 3.76796   6
  -5   7  -3 -5.0051  4.2973   6
   5   7   3 3.12052 1.75064   4
  -7  -7  -3 -3.8555  4.0853   6
  -7   7  -3 -4.0031  5.5800   6
  -6  -8   3 24.5058  6.9733   6
  -6   8   3 20.1303  7.3755   6
   6   8  -3 4.79926 2.28229   4
  -4  -8   3 100.588  13.260   6
   4   8  -3 98.7392  8.2612   4
  -4   8   3 89.4606 14.9227   6
  -2  -8   3 -1.4959  2.3443   1
  -2  -8   3 -3.7646  3.9066   6
  -2   8   3 -2.4098  4.0024   6
  -2   8   3 5.53405 2.18935   4
   2   8  -3 1.24168 1.17847   4
   0  -8  -3 270.859  22.184   1
   0   8   3 280.302  20.676   4
   0   8  -3 279.020  20.334   4
  -2  -8  -3 38.1014  8.8875   6
  -2  -8  -3 56.3281  6.3867   1
  -2   8  -3 59.2977  9.6159   6
  -2   8  -3 48.3909  4.4596   4
   2   8   3 51.8369  5.3664   4
  -4  -8  -3 -6.7651  3.0610   6
  -4  -8  -3 6.38554 2.50264   1
  -4   8  -3 0.64018 5.97326   6
   4   8   3 8.54390 2.15985   4
  -6  -8  -3 -0.3828  4.4308   6
   6   8   3 5.53695 2.63554   4
  -6   8  -3 16.1571  7.7742   6
  -5  -9   3 32.8701  8.5526   6
   5   9  -3 39.2634  4.9647   4
  -5   9   3 52.7777 11.2268   6
  -3  -9   3 31.9534  8.7069   6
  -3   9   3 26.8939  8.8727   6
   3   9  -3 37.7650  4.4485   4
  -1   9   3 8.15574 3.98542   6
   1   9  -3 6.80695 1.75544   4
  -1   9   3 7.21009 2.23798   4
  -1  -9  -3 31.8862  5.5259   1
  -1   9  -3 25.6108  3.3397   4
   1   9   3 29.4620  3.9851   4
  -3  -9  -3 1147.74   99.52   6
  -3  -9  -3 1238.49   89.56   1
   3   9   3 1323.91   89.44   4
  -3   9  -3 1311.43  102.17   6
  -5  -9  -3 36.9014  8.3680   6
  -5   9  -3 18.8968  9.5025   6
   5   9   3 32.9344  4.6149   4
  -6 -10   3 8.62675 7.23643   6
   6  10  -3 12.7344  3.2497   4
  -6  10   3 17.0918  8.6298   6
  -4 -10   3 7.02777 6.24630   6
   4  10  -3 -1.1310  1.4513   4
  -4  10   3 3.70955 6.21122   6
   2  10  -3 1.75313 1.54620   4
  -2  10   3 0.87453 4.88415   6
  -2  10   3 -5.0940  1.7951   4
   0  10   3 13.6685  2.9025   4
   0  10  -3 12.4701  2.4014   4
  -2 -10  -3 1038.56   73.73   1
   2  10   3 1011.92   72.69   4
  -2  10  -3 1007.01   82.21   6
  -4 -10  -3 31.9998  9.2820   6
  -4 -10  -3 39.0033  6.0452   1
  -4  10  -3 42.1655 11.9555   6
   4  10   3 30.8651  4.5956   4
   6  10   3 16.4759  4.0737   4
  -5 -11   3 24.0886  9.3900   6
   5  11  -3 29.8523  4.4942   4
  -5  11   3 9.53272 9.14510   6
  -3  11   3 146.955  20.291   6
   3  11  -3 102.294   9.093   4
  -1  11   3 17.6305  6.1798   6
   1  11  -3 35.5564  4.1419   4
  -1  11   3 23.9385  4.2602   4
  -1 -11  -3 73.3547 11.0498   1
  -1  11  -3 111.556   8.593   4
  -1  11  -3 104.363  13.551   6
   1  11   3 92.2364  8.7530   4
  -3 -11  -3 16.0084  5.2015   1
   3  11   3 10.3758  3.0002   4
  -3  11  -3 33.7838 10.6365   6
   5  11   3 0.97581 2.43891   4
  -5  11  -3 4.53306 8.46639   6
  -4 -12   3 -4.2675  7.8856   6
  -4  12   3 5.86632 8.39586   6
   4  12  -3 1.50397 1.90643   4
   2  12  -3 284.841  21.708   4
  -2  12   3 289.489  31.899   6
   0  12   3 30.8276  4.5948   4
   0  12  -3 15.7935  3.1864   4
  -2 -12  -3 29.2034  6.8912   1
  -2  12  -3 26.1112  8.9940   6
   2  12   3 21.6433  4.1966   4
   4  12   3 3.67758 2.69179   4
  -4  12  -3 7.28095 8.18812   6
   3  13  -3 87.9015  8.3079   4
  -3  13   3 92.3442 18.2012   6
  -1  13   3 47.3454 10.3295   6
  -1  13   3 31.4281  5.6787   4
   1  13  -3 39.9567  4.9686   4
   1  13   3 0.37598 2.49523   4
  -1  13  -3 2.82445 4.93082   6
  -1  13  -3 -0.7192  2.1707   4
  -3 -13  -3 55.2506  9.4681   1
   3  13   3 38.1514  5.6591   4
  -3  13  -3 18.7472 10.9795   6
   2  14  -3 27.4653  4.4372   4
  -2  14   3 43.1457 11.8443   6
   0  14   3 6.84749 3.55032   4
   0  14   3 14.4455  6.5161   6
   0  14  -3 15.4253  3.4147   4
  -2  14  -3 6.30541 8.08971   6
   2  14   3 0.35815 2.83705   4
  -8   0   4 89.6049 12.8851   6
   6   0  -4 -6.7728 27.5197   2
  -6   0   4 -3.2932  2.3660   6
  -4   0   4 133.185  12.401   6
  -4   0   4 139.950  14.851   5
   4   0  -4 128.703  31.410   2
  -2   0   4 7140.52  533.58   6
   2   0  -4 7184.32  672.25   2
   0   0  -4 1631.03  111.12   1
   0   0   4 1375.58  130.95   3
   0   0   4 1790.16  119.73   6
  -2   0  -4 108.324   8.318   1
  -2   0  -4 120.258   9.546   6
   2   0   4 105.032   8.203   4
   4   0   4 10.9287  1.5904   4
  -4   0  -4 14.5022  3.4190   6
  -4   0  -4 16.4205  2.4301   1
  -6   0  -4 1151.49   90.45   6
  -6   0  -4 1184.69   82.53   1
  -8   0  -4 304.731  27.649   6
  -7  -1   4 44.9083  8.0162   6
   7  -1  -4 -19.281  31.789   2
  -7   1   4 33.9779  7.3519   6
   7   1  -4 -27.513  31.982   2
  -5  -1   4 1.02779 4.18462   5
   5  -1  -4  4.9035 20.8474   2
  -5  -1   4 2.03988 2.27343   6
   5   1  -4 1.36955 1.02651   4
   5   1  -4 -6.0177 19.5675   2
  -5   1   4 -1.0836  2.2252   6
   3  -1  -4 2063.53  193.54   2
  -3  -1   4 2004.81  162.01   5
  -3  -1   4 1905.21  146.94   6
  -3  -1   4 1983.78  135.26   1
  -3   1   4 1874.33  147.09   6
   3   1  -4 1935.65  193.08   2
  -1  -1   4 798.998  59.739   6
   1  -1  -4 806.384  55.326   1
   1  -1  -4 784.636  79.745   2
  -1   1   4 789.717  59.752   6
   1   1  -4 761.272  79.301   2
  -1  -1  -4 2.14285 0.84841   6
  -1  -1  -4 1.26237 0.79132   1
  -1   1  -4 -0.5615  1.6961   6
   1   1   4 3.76662 1.28752   4
  -3  -1  -4 15.6243  3.0007   6
  -3  -1  -4 14.5286  2.2063   1
   3   1   4 31.4273  2.7644   4
  -3   1  -4 11.1316  3.5147   6
  -5  -1  -4 75.9512  9.7831   6
  -5  -1  -4 101.355   7.805   1
  -5   1  -4 82.0660 10.4983   6
  -5   1  -4 95.9301  8.0478   1
  -7  -1  -4 -0.2492  2.8664   6
  -7   1  -4 2.60564 2.35895   1
  -7   1  -4 -1.7164  3.3214   6
  -8  -2   4 29.5801  7.4560   6
  -8   2   4 26.6431  7.3379   6
  -6  -2   4 -3.0408  2.7556   6
   6  -2  -4 -3.6961 30.7549   2
   6   2  -4 11.6847 31.1394   2
  -6   2   4 0.14479 2.80025   6
  -4  -2   4 3.43994 2.27390   6
  -4  -2   4 5.04782 1.07498   1
  -4  -2   4 4.50970 4.15002   5
   4  -2  -4 -12.599  14.007   2
   4   2  -4 7.08588 1.40664   4
   4   2  -4 -4.8571 13.0750   2
  -4   2   4 6.59434 3.04673   6
   2  -2  -4 36.1546 14.0839   2
  -2  -2   4 25.9735  2.1422   1
  -2  -2   4 31.3836  3.9489   6
  -2  -2   4 25.0913  5.7783   5
   2   2  -4 24.8237 12.8511   2
  -2   2   4 31.4117  4.6197   6
   0  -2   4 175.684  17.176   3
   0  -2   4 190.230  18.163   5
   0  -2  -4 197.869  14.310   1
   0   2   4 218.843  15.478   6
   0   2   4 200.585  14.702   4
   0   2   4 198.680  17.122   3
  -2  -2  -4 4.44060 1.10228   1
  -2  -2  -4 2.31228 1.44259   6
   2   2   4 3.43164 1.10880   4
  -2   2  -4 4.26985 3.12611   6
  -4  -2  -4 0.73333 1.71461   6
  -4  -2  -4 1.86668 1.12671   1
  -4   2  -4 1.55092 2.64583   6
   4   2   4 0.14523 0.91525   4
  -6  -2  -4 19.4324  4.9231   6
  -6  -2  -4 19.6780  3.3566   1
  -6   2  -4 23.5490  5.8303   6
  -6   2  -4 19.4100  3.5784   1
  -8  -2  -4 4.33488 4.79720   6
  -8   2  -4 5.06534 5.31698   6
  -7  -3   4 38.2030  7.5038   6
  -7   3   4 22.2946  6.4347   6
   5  -3  -4 58.5992 32.7271   2
  -5  -3   4 41.7573  6.9747   6
  -5  -3   4 47.8801 10.4093   5
   5   3  -4 50.4543 30.1422   2
  -5   3   4 57.3313  8.4363   6
   5   3  -4 52.6198  4.5747   4
  -3  -3   4 3.49824 2.27081   6
   3  -3  -4 10.5865 13.0229   2
  -3  -3   4 4.28454 3.67631   5
  -3  -3   4 5.90747 1.00763   1
  -3   3   4 8.96626 3.44883   6
   3   3  -4 15.0935 12.6648   2
   3   3  -4 3.65645 1.10076   4
   1  -3  -4 25.4173  3.7503   1
  -1  -3   4 36.5743  6.2275   5
   1  -3  -4 28.1569 10.4955   2
  -1  -3   4 37.2642  4.7720   6
  -1   3   4 33.1781  5.4345   6
  -1   3   4 27.2520  3.7330   4
   1   3  -4 29.5950  2.6310   4
   1   3  -4 35.9789 11.1935   2
  -1  -3  -4 1.01562 1.00290   1
   1  -3   4 5.70156 2.50016   5
  -1  -3  -4 4.04046 2.17197   6
  -1   3  -4 3.99155 0.75318   4
   1   3   4 4.05803 1.26459   4
  -3  -3  -4 471.470  33.133   1
  -3  -3  -4 498.175  36.322   6
  -3   3  -4 432.015  38.407   6
   3   3   4 453.564  33.170   4
  -5  -3  -4 14.3765  2.5280   1
  -5  -3  -4 13.2181  3.6076   6
   5   3   4 14.0328  2.2458   4
  -5   3  -4 13.0508  4.8012   6
  -7  -3  -4 11.4979  4.4263   6
  -7   3  -4 4.61988 2.54290   1
  -7   3  -4 3.80253 4.42305   6
  -8   4   4 50.7756 10.2923   6
  -6  -4   4 445.497  35.765   6
   6  -4  -4 259.575  73.685   2
   6   4  -4 234.733  68.732   2
   6   4  -4 431.543  30.643   4
  -6   4   4 438.520  36.405   6
  -4  -4   4 292.955  24.875   6
  -4  -4   4 298.232  29.029   5
   4  -4  -4 320.625  53.354   2
   4   4  -4 287.431  21.484   4
   4   4  -4 321.617  53.117   2
  -4   4   4 314.803  26.110   6
  -2  -4   4 7.68736 4.32994   5
  -2  -4   4 7.34789 2.97932   6
   2  -4  -4 17.4242 11.9168   2
  -2  -4   4 16.7217  2.3332   1
  -2   4   4 13.6961  4.6636   6
   2   4  -4 11.7742 10.3471   2
  -2   4   4 13.2411  3.3750   4
   2   4  -4 11.3630  1.7014   4
   0  -4  -4 25.0238  3.2072   1
   0  -4   4 25.5609  3.3960   3
   0  -4   4 23.0012  5.1883   5
   0  -4  -4 24.9029  7.4711   2
   0   4  -4 22.7771  2.2422   4
   0   4   4 24.7579  3.0026   3
   0   4   4 29.6574  3.1170   4
  -2  -4  -4 516.437  42.648   6
  -2  -4  -4 546.891  39.061   1
  -2   4  -4 552.741  38.726   4
  -2   4  -4 578.595  44.941   6
   2   4   4 573.544  39.262   4
  -4  -4  -4 31.3782  5.0011   6
  -4  -4  -4 33.6084  3.8816   1
   4   4   4 32.8805  3.7431   4
  -4   4  -4 37.6357  7.6360   6
  -6  -4  -4 -1.4230  1.4887   1
  -6  -4  -4 2.94488 3.26400   6
  -6   4  -4 2.31575 3.92657   6
  -7  -5   4 1.16381 4.11467   6
  -7   5   4 -2.5424  4.6944   6
   5  -5  -4 66.0502 41.4929   2
  -5  -5   4 62.1878  8.8236   6
  -5   5   4 60.5233  9.8472   6
   5   5  -4 62.3270  5.5983   4
   5   5  -4 82.6886 37.1215   2
  -3  -5   4 189.269  18.649   6
  -3  -5   4 218.100  15.956   1
   3  -5  -4 285.498  40.835   2
  -3  -5   4 210.801  22.102   5
   3   5  -4 219.700  15.929   4
  -3   5   4 225.100  20.712   6
   3   5  -4 247.666  38.313   2
   1  -5  -4 1551.57  142.78   2
  -1  -5   4 1484.66  113.39   6
  -1  -5   4 1470.26  123.56   5
   1  -5  -4 1464.03  104.17   1
  -1   5   4 1435.10  112.52   6
   1   5  -4 1467.40  103.43   4
  -1   5   4 1489.89  103.87   4
  -1  -5  -4 2.66973 1.57833   1
  -1   5  -4 2.38486 0.81863   4
   1   5   4 3.43622 1.36798   4
  -3  -5  -4 0.54847 1.20209   1
  -3  -5  -4 3.03779 2.23471   6
   3   5   4 2.44954 1.26656   4
  -3   5  -4 2.47602 4.47815   6
  -5  -5  -4 0.38989 2.64347   6
  -5  -5  -4 1.00380 1.60987   1
  -5   5  -4 0.04003 3.43681   6
   5   5   4 -3.3734  1.0702   4
  -7  -5  -4 3.78302 4.13022   6
  -7   5  -4 11.2073  5.9575   6
  -6  -6   4 3.83531 3.85256   6
  -6   6   4 -2.1226  3.9157   6
   6   6  -4 0.32554 1.54442   4
   4  -6  -4 -29.125  22.929   2
  -4  -6   4 -0.0359  2.8300   6
   4   6  -4 -14.313  19.083   2
   4   6  -4 0.67249 1.25634   4
  -4   6   4 2.72865 4.20149   6
   2  -6  -4 39.1961 13.9658   2
  -2  -6   4 50.5235  5.8824   1
  -2  -6   4 66.7375  8.7086   6
   2   6  -4 52.2704  4.5033   4
   2   6  -4 43.1364 13.5293   2
  -2   6   4 55.2243  5.9352   4
  -2   6   4 39.8065  8.3659   6
   0  -6  -4 76.8163 11.9633   2
   0  -6  -4 58.6475  6.9762   1
   0  -6   4 62.8802  5.9505   3
   0   6  -4 73.4454  5.4447   4
   0   6  -4 78.8150 12.1683   2
   0   6   4 66.9202  5.8011   4
  -2  -6  -4 33.9527  6.2425   6
  -2  -6  -4 21.8101  3.4107   1
   2   6   4 25.6168  3.3308   4
  -2   6  -4 21.6498  5.8796   6
  -2   6  -4 31.0697  2.6263   4
  -4  -6  -4 3.23520 2.84632   6
  -4  -6  -4 5.04133 1.90523   1
  -4   6  -4 0.14790 4.40533   6
   4   6   4 3.43756 1.64396   4
  -6  -6  -4 202.911  18.892   6
  -6   6  -4 190.062  22.670   6
  -7  -7   4 5.60918 5.98564   6
  -7   7   4 15.4083  6.8291   6
  -5  -7   4 4.48317 4.23288   6
   5  -7  -4 -19.646  33.259   2
   5   7  -4 6.19543 1.95150   4
  -5   7   4 7.40078 5.40867   6
   3  -7  -4 -2.9936 18.3730   2
  -3  -7   4 -0.1794  3.2763   6
  -3  -7   4 -0.2238  2.0352   1
   3   7  -4 0.84850 1.13386   4
  -3   7   4 -1.7621  2.8040   4
  -3   7   4 0.35630 4.01779   6
   1   7  -4 11.2354  1.8505   4
  -1   7   4 8.68734 2.25961   4
  -1   7   4 8.59196 3.48807   6
  -1  -7  -4 -0.4211  1.5966   1
   1   7   4 -1.9271  0.9626   4
  -1   7  -4 -1.1838  0.6538   4
  -3  -7  -4 79.1326 11.1095   6
  -3  -7  -4 97.8166  8.0341   1
   3   7   4 89.6252  7.6474   4
  -3   7  -4 79.3298 13.8494   6
  -5  -7  -4 3.32148 2.19045   1
  -5  -7  -4 -0.2848  3.6445   6
  -5   7  -4 6.44060 5.40293   6
   5   7   4 0.89843 1.61416   4
  -7   7  -4 -0.0249  5.8419   6
  -6  -8   4 12.5366  5.7988   6
   6   8  -4 6.37155 2.46779   4
  -6   8   4 3.93630 5.61690   6
  -4  -8   4 397.098  34.204   6
  -4   8   4 395.110  36.058   6
   4   8  -4 386.769  28.557   4
  -2  -8   4 21.4290  6.8584   6
  -2   8   4 6.97692 2.58564   4
   2   8  -4 13.9915  2.1942   4
  -2   8   4 6.17098 4.71660   6
   0  -8  -4 270.228  22.587   1
   0   8  -4 291.555  20.927   4
   0   8   4 289.639  21.375   4
  -2  -8  -4 120.056  10.338   1
  -2   8  -4 129.954  15.312   6
   2   8   4 116.630   9.711   4
  -2   8  -4 117.365   9.164   4
  -4  -8  -4 294.953  21.688   1
  -4  -8  -4 262.318  25.251   6
  -4   8  -4 292.591  31.986   6
   4   8   4 278.694  21.261   4
  -6  -8  -4 9.99357 4.95176   6
  -6   8  -4 3.27606 5.87914   6
   6   8   4 4.41536 2.66829   4
  -5  -9   4 46.9400  9.9629   6
   5   9  -4 40.6363  5.2219   4
  -5   9   4 45.9166 10.6611   6
  -3  -9   4 35.1464  9.3331   6
   3   9  -4 51.7526  5.4498   4
  -3   9   4 65.3253 11.9402   6
  -1   9   4 42.7803  7.9460   6
   1   9  -4 52.4400  4.6498   4
  -1   9   4 44.2457  5.5073   4
  -1  -9  -4 169.866  15.242   1
   1   9   4 187.877  14.209   4
  -1   9  -4 178.042  13.613   4
  -3  -9  -4 349.908  26.274   1
  -3  -9  -4 310.404  31.408   6
   3   9   4 343.612  25.675   4
  -3   9  -4 374.237  34.048   6
  -5  -9  -4 53.1490  9.9329   6
  -5   9  -4 42.2357 12.3860   6
   5   9   4 48.2633  5.9515   4
   6  10  -4 36.0499  5.1061   4
  -6  10   4 36.9264 10.0583   6
  -4 -10   4 37.1101 10.0063   6
   4  10  -4 49.5117  5.6114   4
  -4  10   4 49.5700 11.6277   6
  -2  10   4 -4.4889  2.1072   4
   2  10  -4 -2.1460  1.0825   4
  -2  10   4 0.01830 4.57064   6
   0 -10  -4 5.05094 3.74240   1
   0  10   4 1.52847 1.87401   4
   0  10  -4 0.73626 1.18909   4
  -2 -10  -4 176.810  15.106   1
   2  10   4 168.713  13.596   4
  -2  10  -4 148.980  19.620   6
  -4 -10  -4 174.096  21.355   6
  -4 -10  -4 172.164  14.968   1
  -4  10  -4 157.867  23.758   6
   4  10   4 175.370  14.130   4
   6  10   4 -2.6437  2.5792   4
  -5 -11   4 0.62236 7.15461   6
  -5  11   4 3.62271 6.93188   6
   5  11  -4 2.99437 2.16714   4
  -3 -11   4 5.52797 7.12772   6
   3  11  -4 9.03971 2.33388   4
  -3  11   4 3.65888 6.99362   6
   1  11  -4 29.7774  3.9750   4
  -1  11   4 26.2559  7.3178   6
  -1  11   4 27.5833  4.7041   4
  -1 -11  -4 -1.2413  3.6546   1
   1  11   4 0.70876 2.12976   4
  -1  11  -4 1.20846 1.53409   4
  -3 -11  -4 10.0404  4.5430   1
   3  11   4 7.65795 2.70048   4
  -3  11  -4 8.82172 7.68334   6
  -5  11  -4 -1.8056  8.0259   6
   5  11   4 1.14123 2.63832   4
  -4 -12   4 15.1270  9.1465   6
   4  12  -4 11.6346  2.8508   4
  -4  12   4 3.02797 8.75460   6
  -2  12   4 265.481  29.639   6
  -2  12   4 263.688  20.926   4
   2  12  -4 252.783  19.724   4
   0  12   4 4.47907 4.10568   6
   0  12  -4 2.03824 1.77168   4
   0  12   4 0.61964 2.31432   4
  -2 -12  -4 -1.2572  4.0018   1
  -2  12  -4 6.03582 6.04664   6
   2  12   4 -0.4608  2.1922   4
  -4  12  -4 -4.9633  8.1351   6
   4  12   4 0.11029 2.48439   4
   3  13  -4 109.764   9.958   4
  -3  13   4 149.208  22.170   6
  -1  13   4 -0.1355  3.3002   4
  -1  13   4 -1.0681  5.2825   6
   1  13  -4 4.37790 2.24439   4
  -1  13  -4 -0.0490  1.8258   4
   1  13   4 1.97035 2.77724   4
  -1  13  -4 8.77052 5.00208   6
  -3 -13  -4 -7.4438  4.8218   1
   3  13   4 -1.5381  2.3152   4
  -3  13  -4 -5.7237  7.6247   6
   2  14  -4 15.8656  3.4815   4
  -2  14   4 20.3326 10.8341   6
   0  14   4 30.3953  5.7614   4
   0  14  -4 45.6812  5.6068   4
   2  14   4 -0.2470  2.6944   4
  -8   0   5 6.30856 5.10525   6
   6   0  -5 -33.519  17.122   2
  -6   0   5 -0.3413  2.7085   6
  -4   0   5 -1.0161  1.7304   6
  -4   0   5 -0.9227  4.0247   5
   4   0  -5  7.6148 14.7596   2
   2   0  -5  5.2014 11.4769   2
  -2   0   5 -1.2161  1.1194   6
   0   0  -5 0.58489 0.51983   1
   0   0   5 0.62886 0.94451   6
   0   0   5 0.06234 1.91595   3
  -2   0  -5 -0.7824  1.4196   6
   2   0   5 -0.2896  1.5153   4
  -2   0  -5 0.55677 0.84851   1
  -4   0  -5 -1.9530  1.6553   6
   4   0   5 -1.9024  1.1655   4
  -4   0  -5 -0.2527  1.0208   1
  -6   0  -5 1.17558 1.65172   1
  -6   0  -5 6.79069 3.59364   6
  -8   0  -5 4.83969 4.69834   6
   7  -1  -5  2.0640 40.0420   2
  -7  -1   5 12.2642  4.9850   6
  -7   1   5 17.7183  5.4525   6
   7   1  -5 -18.384  35.917   2
  -5  -1   5 -2.4724  3.9981   5
   5  -1  -5 -8.0058 17.9293   2
  -5  -1   5 1.48002 2.51158   6
   5   1  -5 0.20610 1.02366   4
   5   1  -5 -16.499  15.386   2
  -5   1   5 -0.3835  2.1868   6
  -3  -1   5 -3.5944  1.5492   6
  -3  -1   5 -1.6775  3.9269   5
   3  -1  -5  1.4759 11.3237   2
  -3  -1   5 0.90503 0.59104   1
   3   1  -5  1.9889 10.7467   2
  -3   1   5 0.85469 2.27848   6
   1  -1  -5 9999.99  893.72   2
   1  -1  -5 9867.05  661.56   1
  -1  -1   5 9280.05  712.59   6
   1   1  -5 9533.73  661.29   1
  -1   1   5 9285.51  712.49   6
   1   1  -5 9515.18  893.37   2
  -1  -1  -5 499.756  36.611   1
  -1  -1  -5 532.807  39.203   6
   1   1   5 531.387  37.238   4
  -1   1  -5 525.432  40.227   6
  -3  -1  -5 101.371   8.146   1
  -3  -1  -5 102.139   9.287   6
  -3   1  -5 93.0693  9.8931   6
   3   1   5 119.572   8.474   4
  -5  -1  -5 -0.7798  1.2482   1
  -5  -1  -5 -1.0886  2.2929   6
  -5   1  -5 0.64899 2.52861   6
  -5   1  -5 1.74122 1.61761   1
  -7  -1  -5 7.15064 4.51283   6
  -7  -1  -5 22.4045  3.7610   1
  -7   1  -5 8.43185 4.61193   6
  -7   1  -5 11.7665  3.1044   1
  -8  -2   5 19.7543  6.4530   6
  -8   2   5 1.70192 5.01952   6
   6  -2  -5 -16.625  26.727   2
  -6  -2   5 27.8361  6.0584   6
  -6   2   5 30.2680  6.4232   6
   6   2  -5 19.9669 33.0584   2
   4  -2  -5 226.642  40.904   2
  -4  -2   5 194.541  17.757   6
  -4  -2   5 169.660  20.667   5
  -4   2   5 232.464  18.456   6
   4   2  -5 214.712  15.231   4
   4   2  -5 216.043  39.259   2
   2  -2  -5 89.0690 19.7863   2
  -2  -2   5 63.7679  6.2797   6
  -2  -2   5 63.0467  9.5975   5
   2   2  -5 70.0273 18.6153   2
  -2   2   5 58.8378  7.0600   6
   0  -2  -5 7668.29  517.52   1
   0  -2   5 6772.82  607.54   3
   0  -2   5 7097.91  558.43   6
   0   2   5 7685.20  607.54   3
   0   2   5 8368.48  521.87   4
   0   2   5 7317.86  557.35   6
  -2  -2  -5 156.773  12.104   1
  -2  -2  -5 171.599  13.181   6
   2   2   5 170.369  12.211   4
  -2   2  -5 157.987  15.088   6
  -4  -2  -5 64.4452  5.3290   1
  -4  -2  -5 59.0761  6.9828   6
  -4   2  -5 56.9512  8.1998   6
   4   2   5 57.5920  5.0065   4
  -6  -2  -5 1.14508 1.76138   1
  -6  -2  -5 1.26304 2.77314   6
  -6   2  -5 2.70875 2.12571   1
  -6   2  -5 -0.3589  3.3961   6
  -8  -2  -5 33.3377  7.3057   6
  -8   2  -5 19.9220  6.5069   6
  -7  -3   5 68.8375 10.2765   6
   7  -3  -5 52.7356 44.9130   2
  -7   3   5 60.6830 10.2925   6
   7   3  -5 26.9366 43.4085   2
  -5  -3   5 12.2880  5.9856   5
   5  -3  -5 -8.7264 27.4888   2
  -5  -3   5 7.34744 3.31733   6
   5   3  -5 -2.5707 23.7000   2
  -5   3   5 1.83096 3.29398   6
   5   3  -5 7.60979 1.74045   4
  -3  -3   5 3.49928 0.94938   1
  -3  -3   5 1.05362 2.06672   6
   3  -3  -5 -12.649   8.969   2
  -3  -3   5 7.01911 3.76560   5
   3   3  -5 5.62598 1.36802   4
   3   3  -5  2.1572 10.9439   2
  -3   3   5 3.72129 2.89851   6
  -1  -3   5 -3.5570  2.8113   5
   1  -3  -5 -0.7740  1.4775   1
   1  -3  -5 -0.5650  8.8257   2
  -1  -3   5 2.96495 2.26726   6
   1   3  -5 2.03089 8.07707   2
  -1   3   5 -2.1743  2.2841   6
  -1   3   5 -0.4797  2.0303   4
   1  -3   5 381.384  31.852   5
  -1  -3  -5 389.701  28.872   6
  -1  -3  -5 357.492  26.227   1
   1   3   5 356.264  26.463   4
  -3  -3  -5 151.616  11.207   1
  -3  -3  -5 141.103  12.448   6
  -3   3  -5 146.495  16.256   6
   3   3   5 149.394  11.151   4
  -5  -3  -5 69.7323  6.1534   1
  -5  -3  -5 63.7622  8.0717   6
  -5   3  -5 74.6547 10.3020   6
  -7  -3  -5 2.65208 3.85467   6
  -7   3  -5 7.62497 2.95270   1
  -7   3  -5 6.44179 4.74004   6
   6  -4  -5 186.311  62.716   2
  -6  -4   5 396.863  32.252   6
   6   4  -5 374.667  27.274   4
  -6   4   5 427.197  33.045   6
   6   4  -5 167.964  62.665   2
  -4  -4   5 4.60880 4.79766   5
   4  -4  -5 12.6341 17.5484   2
  -4  -4   5 16.0467  4.0493   6
  -4   4   5 11.3988  4.1434   6
   4   4  -5 11.6921  2.0496   4
   4   4  -5 -4.5541 14.8311   2
   2  -4  -5 138.302  24.394   2
  -2  -4   5 127.516  13.469   5
  -2  -4   5 116.816  11.047   6
   2   4  -5 138.718  23.911   2
  -2   4   5 119.007  13.128   6
  -2   4   5 124.076  11.905   4
   2   4  -5 112.425   8.905   4
   0  -4   5 117.627  12.070   5
   0  -4  -5 120.273   9.122   1
   0  -4   5 110.773  10.442   3
   0  -4  -5 119.295  16.711   2
   0   4   5 113.677  10.170   3
   0   4   5 109.896   8.961   4
   0   4  -5 114.694   8.447   4
  -2  -4  -5 391.621  28.112   1
  -2  -4  -5 397.278  30.866   6
  -2   4  -5 397.863  27.647   4
  -2   4  -5 377.246  32.726   6
   2   4   5 390.078  28.267   4
  -4  -4  -5 3.59879 2.29693   6
  -4  -4  -5 -0.2162  1.2418   1
  -4   4  -5 -3.9534  3.0968   6
   4   4   5 3.95461 1.43483   4
  -6  -4  -5 41.6356  4.5736   1
  -6  -4  -5 22.3534  5.2999   6
  -6   4  -5 15.7993  5.9790   6
  -7  -5   5 87.0036 13.0351   6
  -7   5   5 109.257  14.456   6
   5  -5  -5 159.374  55.089   2
  -5  -5   5 321.368  26.916   6
   5   5  -5 308.658  22.664   4
   5   5  -5 217.213  55.332   2
  -5   5   5 338.018  27.955   6
   3  -5  -5 214.956  35.308   2
  -3  -5   5 183.488  14.580   1
  -3  -5   5 207.473  21.090   5
  -3  -5   5 192.285  17.539   6
   3   5  -5 209.596  35.366   2
  -3   5   5 208.925  19.029   6
   3   5  -5 200.983  14.593   4
  -1  -5   5 1151.40   98.34   5
   1  -5  -5 1166.89   82.59   1
  -1  -5   5 1135.57   90.19   6
   1  -5  -5 1189.43  114.87   2
  -1   5   5 1168.75   89.58   6
  -1   5   5 1182.60   82.49   4
   1   5  -5 1215.73  114.78   2
   1   5  -5 1143.44   81.78   4
  -1  -5  -5 2.54306 1.46589   1
   1   5   5 5.54862 1.91890   4
  -1   5  -5 3.93637 0.94175   4
  -3  -5  -5 62.4774  5.9998   1
  -3  -5  -5 73.6375  8.2223   6
  -3   5  -5 58.8964 10.9192   6
   3   5   5 77.1549  6.0981   4
  -5  -5  -5 42.8840  5.1140   1
  -5  -5  -5 40.9289  6.6230   6
   5   5   5 48.6354  5.0708   4
  -5   5  -5 51.8634  9.5771   6
  -7  -5  -5 49.4130  8.4158   6
  -7   5  -5 49.5644  9.8006   6
  -6  -6   5 17.9533  5.9733   6
   6  -6  -5 13.1434 36.7593   2
   6   6  -5 18.8518  3.1967   4
  -6   6   5 16.5002  5.9588   6
   6   6  -5 -29.089  31.029   2
  -4  -6   5 79.4005 10.6162   6
   4  -6  -5 75.8562 30.6117   2
  -4   6   5 78.8875 11.8607   6
   4   6  -5 63.5589 28.0703   2
   4   6  -5 87.5571  7.1033   4
   2  -6  -5 36.5128 14.0296   2
  -2  -6   5 30.7573  7.4353   5
  -2  -6   5 39.4292  6.7509   6
  -2   6   5 35.0647  4.9024   4
   2   6  -5 29.8222 12.8809   2
   2   6  -5 36.3448  3.7487   4
  -2   6   5 42.3156  7.8815   6
   0  -6  -5 7.39732 7.04157   2
   0  -6   5 14.3623  2.2601   3
   0  -6  -5 11.9858  2.9835   1
   0   6  -5 13.7724  6.8823   2
   0   6  -5 13.9058  1.9031   4
   0   6   5 23.7033  2.9379   4
  -2  -6  -5 13.5557  2.6171   1
  -2  -6  -5 11.0260  4.2712   6
  -2   6  -5 13.4615  1.6811   4
   2   6   5 7.50113 2.04257   4
  -2   6  -5 6.03015 4.15100   6
  -4  -6  -5 4.61505 1.84490   1
  -4  -6  -5 0.66505 2.51437   6
   4   6   5 6.49761 2.06782   4
  -4   6  -5 7.81634 6.19549   6
  -6  -6  -5 140.974  16.121   6
  -6   6  -5 181.331  20.566   6
  -7  -7   5 6.04535 5.54163   6
  -7   7   5 0.81364 5.21851   6
   5  -7  -5  3.1752 34.5382   2
  -5  -7   5 1.01674 3.55944   6
  -5   7   5 4.63782 4.51910   6
   5   7  -5 0.75850 1.43014   4
   3  -7  -5 31.2526 19.3755   2
  -3  -7   5 19.1089  5.5968   6
  -3   7   5 25.6275  7.4156   6
   3   7  -5 25.7754  3.1802   4
  -3   7   5 15.9639  4.6859   4
   1  -7  -5 -2.4185  8.1765   2
   1  -7  -5 0.90234 2.72972   1
  -1   7   5 -0.1061  1.5610   4
  -1   7   5 -0.0755  2.6286   6
   1   7  -5 -0.4152  0.7968   4
  -1  -7  -5 74.5745  7.5386   1
  -1   7  -5 72.8019  5.7275   4
   1   7   5 65.7291  6.2547   4
  -3  -7  -5 45.1989  5.3277   1
  -3  -7  -5 31.5589  6.7606   6
   3   7   5 48.4796  5.1732   4
  -3   7  -5 46.6277  9.9659   6
  -5  -7  -5 53.7828  8.4677   6
  -5  -7  -5 47.5929  6.0532   1
  -5   7  -5 55.2691 11.6558   6
   5   7   5 60.1165  6.2696   4
  -7   7  -5 22.6071  8.2980   6
  -6  -8   5 58.9034 10.6314   6
  -6   8   5 45.7252 10.4433   6
   6   8  -5 53.2537  6.0669   4
  -4  -8   5 447.840  40.753   6
  -4   8   5 552.072  43.383   6
   4   8  -5 477.536  34.999   4
  -2  -8   5 10.1442  5.7298   6
   2   8  -5 6.18949 1.70769   4
  -2   8   5 6.25224 2.68686   4
  -2   8   5 15.0666  5.7639   6
   0  -8  -5 44.8345  6.5677   1
   0   8  -5 45.6828  4.1276   4
   0   8   5 43.9868  5.2245   4
  -2  -8  -5 -0.6086  1.7392   1
   2   8   5 1.00894 1.44617   4
  -2   8  -5 -3.1524  3.0696   6
  -2   8  -5 0.48740 1.02422   4
  -4  -8  -5 148.665  17.139   6
  -4  -8  -5 159.127  12.874   1
   4   8   5 151.930  12.479   4
  -4   8  -5 154.030  21.426   6
   6   8   5 0.88721 2.47748   4
  -6   8  -5 7.51832 6.85014   6
  -5  -9   5 53.6549 10.5878   6
   5   9  -5 60.7738  6.3402   4
  -5   9   5 39.2089 10.0706   6
  -3  -9   5 -2.4428  4.2647   6
  -3   9   5 -3.7154  3.9540   6
   3   9  -5 1.93226 1.34153   4
   1   9  -5 -0.5678  1.0224   4
  -1   9   5 -0.6329  1.9121   4
  -1   9   5 -1.6484  2.8169   6
  -1  -9  -5 90.0609 10.5480   1
  -1   9  -5 101.942   8.176   4
   1   9   5 105.229   8.905   4
  -3  -9  -5 44.7940  9.6831   6
  -3  -9  -5 35.8969  5.2614   1
  -3   9  -5 15.0959  8.0514   6
   3   9   5 28.6417  4.3344   4
  -5  -9  -5 2.13905 2.62190   1
   5   9   5 2.18706 2.26654   4
  -5   9  -5 9.46605 8.14307   6
   6  10  -5 6.90903 2.76507   4
  -4 -10   5 30.4415  9.1573   6
   4  10  -5 32.0780  4.3993   4
  -4  10   5 44.6922 10.4906   6
   2  10  -5 25.8959  3.5497   4
  -2  10   5 25.6393  4.7195   4
  -2  10   5 32.8657  8.6208   6
   0 -10  -5 1.23723 3.23025   1
   0  10  -5 3.73329 1.51976   4
   0  10   5 -0.1956  1.8961   4
  -2 -10  -5 1.57289 3.20479   1
   2  10   5 16.3685  3.2648   4
  -2  10  -5 3.54599 5.02581   6
  -4 -10  -5 73.3922  7.9536   1
   4  10   5 48.8213  6.1664   4
  -4  10  -5 16.6537  9.8920   6
  -5 -11   5 -0.9502  7.0548   6
  -5  11   5 -10.081   5.303   6
   5  11  -5 -1.1515  1.8843   4
  -3 -11   5 20.6311  9.6355   6
  -3  11   5 40.7067 11.2465   6
   3  11  -5 43.5131  4.9808   4
   1  11  -5 139.652  10.712   4
  -1  11   5 120.538  11.377   4
  -1  11   5 124.548  16.198   6
  -1 -11  -5 15.7089  5.4337   1
   1  11   5 22.6263  4.0516   4
  -1  11  -5 19.8916  3.1520   4
  -3 -11  -5 117.164  12.643   1
   3  11   5 112.383  10.318   4
  -3  11  -5 121.020  18.888   6
  -5  11  -5 12.8215  9.9442   6
   5  11   5 6.24694 3.12622   4
  -4 -12   5 10.3175  9.5048   6
   4  12  -5 4.49018 2.22380   4
  -4  12   5 3.43804 7.61951   6
  -2  12   5 13.3088  4.5077   4
  -2  12   5 15.2350  8.0502   6
   2  12  -5 17.5812  3.3180   4
   0  12  -5 6.07485 2.13916   4
   0  12   5 2.83398 2.80988   4
   0  12   5 4.80176 4.27975   6
  -2 -12  -5 5.67929 4.69860   1
   2  12   5 5.20374 2.71217   4
  -2  12  -5 19.3553  8.1271   6
  -4 -12  -5 4.35786 4.55500   1
  -4  12  -5 11.9988 10.2879   6
   4  12   5 8.25357 3.40156   4
  -3  13   5 21.0574 10.5803   6
   3  13  -5 38.5663  5.0342   4
   1  13  -5 3.07902 2.01353   4
  -1  13   5 6.46865 6.31171   6
  -1  13   5 1.01631 3.39661   4
  -1  13  -5 20.4057  6.7309   6
   1  13   5 14.7738  3.9849   4
  -3 -13  -5 12.4637  6.0359   1
   3  13   5 8.15594 3.46445   4
  -3  13  -5 20.0047 11.1219   6
   2  14  -5 74.1461  7.9468   4
   0  14   5 85.8613  9.8746   4
   0  14  -5 79.5679  8.3968   4
  -2 -14  -5 24.5165  7.6960   1
   2  14   5 10.7146  4.0616   4
   8   0  -6 14.6225 51.1768   2
  -8   0   6 11.0831  5.7007   6
  -6   0   6 -4.1150  2.1320   6
   6   0  -6  2.6493 23.6758   2
  -4   0   6 195.821  17.458   6
   4   0  -6 196.909  38.926   2
  -4   0   6 219.585  21.549   5
  -2   0   6 4.86324 1.83072   6
   2   0  -6 18.0341 13.2075   2
   0   0  -6 1309.97   88.18   1
   0   0   6 1110.21  104.36   3
   0   0   6 1372.13   95.10   6
  -2   0  -6 117.145   8.938   1
  -2   0  -6 111.648  10.013   6
  -4   0  -6 134.505  12.019   6
  -4   0  -6 130.602  10.385   1
  -6   0  -6 646.713  52.211   6
  -6   0  -6 664.329  47.184   1
  -8   0  -6 14.5140  6.0078   6
   7  -1  -6 11.9233 33.1250   2
  -7  -1   6 14.8904  5.2527   6
  -7   1   6 17.7571  5.6159   6
   7   1  -6  7.9598 37.5629   2
  -5  -1   6 30.3680  8.1307   5
   5  -1  -6 23.0186 22.8954   2
  -5  -1   6 47.2387  6.6192   6
  -5   1   6 28.2643  5.7131   6
   5   1  -6 28.2439 22.3447   2
  -3  -1   6 79.9288  5.8542   1
  -3  -1   6 96.0433  8.1696   6
   3  -1  -6 98.5705 24.2677   2
   3   1  -6 51.1489 20.0083   2
  -3   1   6 76.7368  7.9422   6
   1  -1  -6 6103.53  418.83   1
  -1  -1   6 6127.28  451.37   6
   1  -1  -6 6184.72  568.69   2
   1   1  -6 6018.16  418.48   1
  -1   1   6 5966.80  451.14   6
   1   1  -6 5952.16  568.34   2
  -1  -1  -6 76.9999  5.4218   1
  -1  -1  -6 65.9061  5.4021   6
   1   1   6 63.5259  6.1943   4
  -1   1  -6 67.1988  6.5700   6
  -3  -1  -6 248.623  18.210   1
  -3  -1  -6 243.222  19.944   6
  -3   1  -6 253.820  20.958   6
  -3   1  -6 245.604  18.425   1
   3   1   6 258.892  18.268   4
  -5  -1  -6 1206.58   83.07   1
  -5  -1  -6 1213.38   90.46   6
  -5   1  -6 1142.74   90.88   6
  -5   1  -6 1159.81   83.29   1
  -7  -1  -6 10.1826  4.5643   6
  -7  -1  -6 12.1704  3.1594   1
  -7   1  -6 25.1064  4.0906   1
  -7   1  -6 13.8505  4.9342   6
  -8  -2   6 -0.9959  4.5742   6
  -8   2   6 -0.5948  4.0470   6
  -6  -2   6 78.4410 10.3791   6
   6  -2  -6 37.9854 35.5863   2
   6   2  -6 24.4333 32.4312   2
  -6   2   6 84.7580 10.9470   6
   4  -2  -6 36.8281 19.9302   2
  -4  -2   6 36.7085  5.8108   6
  -4  -2   6 47.2268  9.2593   5
   4   2  -6 31.1537 18.5735   2
  -4   2   6 43.3752  6.3185   6
  -2  -2   6 38.2393  7.5792   5
  -2  -2   6 35.4165  4.6923   6
   2  -2  -6 31.7280 15.8573   2
  -2   2   6 33.5708  4.7203   6
   2   2  -6 29.9863 14.1207   2
   0  -2   6 7003.16  608.05   3
   0  -2  -6 7663.35  517.76   1
   0  -2   6 7437.59  558.83   6
   0   2   6 7634.52  608.01   3
   0   2   6 6968.11  557.55   6
   0   2   6 8225.43  522.41   4
  -2  -2  -6 1461.99  102.61   1
  -2  -2  -6 1542.86  110.47   6
   2   2   6 1484.31  103.41   4
  -2   2  -6 1387.05  112.41   6
  -4  -2  -6 119.557   9.189   1
  -4  -2  -6 112.924  10.379   6
  -4   2  -6 123.279  11.934   6
   4   2   6 110.322   8.928   4
  -6  -2  -6 47.5029  6.9712   6
  -6  -2  -6 40.1630  4.9464   1
  -6   2  -6 35.2483  5.1505   1
  -6   2  -6 35.2521  6.8550   6
  -8  -2  -6 39.1104  7.9035   6
  -8   2  -6 29.6350  7.7327   6
   7  -3  -6 -7.9820 34.6835   2
  -7  -3   6 28.9037  6.7215   6
   7   3  -6 29.1661 41.9522   2
  -7   3   6 19.9924  6.2123   6
   5  -3  -6 97.4994 36.3498   2
  -5  -3   6 112.821  15.909   5
  -5  -3   6 112.817  12.536   6
   5   3  -6 84.6763 33.7857   2
  -5   3   6 126.510  13.432   6
   5   3  -6 109.643   8.835   4
  -3  -3   6 -1.0670  3.6887   5
   3  -3  -6 14.1220 12.7950   2
  -3  -3   6 -1.9089  1.5771   6
  -3  -3   6 -0.5128  0.7745   1
   3   3  -6  1.2925 12.0446   2
  -3   3   6 0.61022 2.24436   6
  -1  -3   6 545.020  46.766   5
   1  -3  -6 549.394  38.067   1
   1  -3  -6 492.676  56.983   2
  -1  -3   6 537.308  41.595   6
  -1   3   6 519.900  41.645   6
  -1   3   6 528.413  38.939   4
   1   3  -6 549.943  57.286   2
  -1  -3  -6 159.294  11.794   1
   1  -3   6 151.236  15.176   5
  -1  -3  -6 151.586  13.241   6
   1   3   6 169.408  12.133   4
  -3  -3  -6 682.134  52.480   6
  -3  -3  -6 692.012  48.476   1
   3   3   6 693.772  48.708   4
  -3   3  -6 671.615  55.095   6
  -5  -3  -6 6.19081 2.94745   6
  -5  -3  -6 18.1924  2.8054   1
  -5   3  -6 14.9016  4.9078   6
  -7  -3  -6 0.22258 3.50504   6
  -7   3  -6 0.33538 2.46062   1
  -7   3  -6 -0.3321  3.9987   6
  -6  -4   6 79.9026 11.2233   6
   6  -4  -6 45.2055 37.6211   2
   6   4  -6 88.8720  7.3852   4
  -6   4   6 89.9502 12.0906   6
   6   4  -6 35.4438 37.2923   2
   4  -4  -6 40.2606 18.7349   2
  -4  -4   6 24.1069  4.7918   6
  -4  -4   6 20.6755  6.9062   5
   4   4  -6  8.2437 16.4948   2
  -4   4   6 16.2036  5.0011   6
   4   4  -6 30.7328  3.2589   4
  -2  -4   6 144.536  16.834   5
  -2  -4   6 134.485  11.984   6
   2  -4  -6 153.379  26.727   2
   2   4  -6 170.926  27.200   2
   2   4  -6 119.079   9.562   4
  -2   4   6 123.617  12.655   6
   0  -4  -6 234.998  16.352   1
   0  -4   6 238.893  21.062   5
   0  -4  -6 226.368  25.717   2
   0  -4   6 206.079  19.122   3
   0   4   6 223.329  17.564   6
   0   4   6 205.568  18.806   3
   0   4   6 222.382  16.528   4
   0   4  -6 215.851  15.776   4
   2  -4   6 98.5228  9.2718   5
  -2  -4  -6 65.8776  6.6439   1
  -2  -4  -6 96.1105  8.0797   6
  -2   4  -6 76.8839 10.4930   6
   2   4   6 84.0160  6.9066   4
  -2   4  -6 85.8142  6.1724   4
  -4  -4  -6 5.00538 2.55443   6
  -4  -4  -6 5.08634 1.74959   1
  -4   4  -6 5.54624 4.52425   6
   4   4   6 4.44857 1.72900   4
  -6  -4  -6 17.7823  3.2921   1
  -6  -4  -6 19.5295  4.8146   6
  -6   4  -6 13.6675  5.5956   6
  -7  -5   6 68.3924 10.6968   6
   7  -5  -6 66.9775 50.0183   2
   7   5  -6 37.8969 48.3244   2
  -7   5   6 48.6733  9.8044   6
  -5  -5   6 166.585  22.190   5
   5  -5  -6 207.957  48.829   2
  -5  -5   6 186.872  17.266   6
   5   5  -6 142.416  45.813   2
   5   5  -6 171.514  13.582   4
  -5   5   6 195.786  17.986   6
  -3  -5   6 111.303  16.356   5
   3  -5  -6 101.126  25.952   2
  -3  -5   6 133.655  12.723   6
   3   5  -6 130.342   9.915   4
  -3   5   6 135.283  14.977   6
   3   5  -6 143.128  28.542   2
   1  -5  -6 130.498  10.757   1
  -1  -5   6 113.746  13.940   6
   1  -5  -6 109.831  20.914   2
  -1  -5   6 145.284  16.061   5
  -1   5   6 114.661  12.999   6
   1   5  -6 162.908  23.843   2
   1   5  -6 120.853   9.440   4
  -1   5   6 134.665  10.930   4
  -1  -5  -6 180.446  13.522   1
   1  -5   6 176.172  17.428   5
   1   5   6 184.429  13.583   4
  -1   5  -6 171.656  12.844   4
  -3  -5  -6 59.7729  5.4516   1
  -3  -5  -6 63.0869  7.3154   6
  -3   5  -6 68.3934 10.9897   6
   3   5   6 55.4690  5.3637   4
  -5  -5  -6 13.4316  4.0046   6
  -5  -5  -6 16.7546  2.8888   1
   5   5   6 13.9533  2.8037   4
  -5   5  -6 1.30180 4.71970   6
  -7   5  -6 4.90900 5.37389   6
   6  -6  -6 61.0513 42.1232   2
  -6  -6   6 105.470  13.275   6
   6   6  -6 93.6642  7.9934   4
  -6   6   6 79.5569 12.4110   6
   6   6  -6 29.8885 38.5377   2
   4  -6  -6 816.543  98.095   2
  -4  -6   6 840.488  67.615   6
  -4  -6   6 898.613  75.963   5
  -4   6   6 834.866  68.544   6
   4   6  -6 833.482  97.862   2
   4   6  -6 871.138  60.780   4
  -2  -6   6 32.9500  8.0429   5
  -2  -6   6 23.4523  5.5161   6
   2  -6  -6 27.0197 12.9121   2
  -2   6   6 25.4811  4.5117   4
  -2   6   6 22.4329  6.1269   6
   2   6  -6 24.9079  2.9548   4
   2   6  -6 19.0680 12.9325   2
   0  -6  -6 21.7007  9.2015   2
   0  -6   6 23.5346  3.1731   3
   0  -6  -6 18.0423  3.4137   1
   0  -6   6 27.8885  6.4041   5
   0   6   6 16.9808  3.0750   4
   0   6   6 16.2545  2.6362   3
   0   6  -6 22.7823  2.4252   4
   0   6  -6 22.1768  8.1902   2
  -2  -6  -6 50.0133  7.7668   6
  -2  -6  -6 41.2011  5.0127   1
   2   6   6 47.1186  5.0987   4
  -2   6  -6 55.5960  8.4283   6
  -2   6  -6 46.9513  3.8759   4
  -4  -6  -6 0.21400 2.61672   6
  -4  -6  -6 2.03934 1.72743   1
  -4   6  -6 -2.1067  4.8749   6
   4   6   6 -1.2136  1.4504   4
  -6  -6  -6 62.8995  6.9433   1
  -6   6  -6 43.6906 10.2380   6
  -7  -7   6 -1.4404  5.0616   6
  -7   7   6 2.72839 4.91728   6
   5  -7  -6 35.0714 35.3648   2
  -5  -7   6 8.47854 4.84788   6
  -5   7   6 8.10801 4.97078   6
   5   7  -6 2.50383 1.65332   4
  -3  -7   6 1032.36   81.03   6
   3  -7  -6 1015.15  108.86   2
   3   7  -6 1020.12   72.78   4
  -3   7   6 1107.90   82.55   6
  -3   7   6 994.867  74.543   4
   1  -7  -6 95.5303  9.7250   1
   1  -7  -6 61.4451 15.6659   2
   1   7  -6 76.2058  6.3348   4
  -1   7   6 79.8157 10.2787   6
  -1   7   6 78.9600  7.2542   4
  -1  -7  -6 -0.5874  1.5556   1
   1   7   6 -1.0781  1.2434   4
  -1   7  -6 -0.3741  0.7679   4
  -3  -7  -6 27.3949  6.1539   6
  -3  -7  -6 23.1929  3.7935   1
   3   7   6 32.6092  4.1550   4
  -3   7  -6 25.8641  8.2300   6
  -5  -7  -6 32.6687  6.8196   6
  -5  -7  -6 58.3171  6.2503   1
  -5   7  -6 24.8023  9.1643   6
   5   7   6 63.4161  6.2614   4
  -7   7  -6 4.69305 6.35172   6
  -6  -8   6 194.982  21.364   6
   6   8  -6 173.720  14.141   4
  -6   8   6 172.810  21.193   6
  -4  -8   6 -1.4312  3.6259   6
   4   8  -6 4.11741 1.64042   4
  -4   8   6 2.89121 5.20211   6
  -2  -8   6 6.82999 5.03063   6
  -2   8   6 2.42318 4.49512   6
  -2   8   6 -1.3924  2.4273   4
   2   8  -6 3.68470 1.47717   4
   0  -8  -6 94.5008  9.6214   1
   0   8  -6 76.9043  6.6493   4
   0   8   6 87.5885  7.5947   4
  -2  -8  -6 430.582  32.694   1
  -2   8  -6 465.289  38.162   6
   2   8   6 437.444  32.420   4
  -2   8  -6 444.451  31.634   4
  -4  -8  -6 10.5211  5.4705   6
  -4  -8  -6 19.0349  3.7165   1
   4   8   6 24.7477  3.9100   4
  -4   8  -6 14.3727  7.9047   6
  -6   8  -6 -5.7467  5.5699   6
  -5  -9   6 25.3025  8.0081   6
  -5   9   6 36.7202  8.8778   6
   5   9  -6 29.6795  4.2109   4
  -3  -9   6 4.07938 5.62686   6
   3   9  -6 6.52066 1.82281   4
  -3   9   6 5.60141 4.21646   4
  -3   9   6 19.2367  7.3336   6
  -1   9   6 34.1184  7.1753   6
  -1   9   6 32.9374  4.7911   4
   1   9  -6 32.3299  3.8033   4
  -1  -9  -6 -0.8047  2.4030   1
   1   9   6 1.25591 1.84273   4
  -1   9  -6 1.72843 1.21493   4
  -3  -9  -6 1.73902 6.10215   6
  -3  -9  -6 1.41291 2.25547   1
  -3   9  -6 14.8093  7.2108   6
   3   9   6 0.65899 1.93842   4
  -5  -9  -6 0.62702 2.78427   1
   5   9   6 2.79859 2.68817   4
  -5   9  -6 13.1068  7.8664   6
  -4 -10   6 24.0457  8.4739   6
  -4  10   6 15.3518  8.2963   6
   4  10  -6 10.9581  2.6078   4
   2  10  -6 24.3874  3.3686   4
  -2  10   6 16.2019  4.5497   4
  -2  10   6 28.7967  8.3014   6
   0 -10  -6 63.4081  9.1306   1
   0  10  -6 71.5337  6.1484   4
   0  10   6 73.4855  9.6045   6
   0  10   6 65.2536  7.4843   4
  -2 -10  -6 627.853  46.615   1
   2  10   6 622.848  45.809   4
  -2  10  -6 639.796  53.115   6
  -4 -10  -6 45.5453  6.8792   1
   4  10   6 60.7070  7.0163   4
  -4  10  -6 48.4064 14.0371   6
  -5 -11   6 123.547  18.954   6
  -5  11   6 135.033  19.138   6
   5  11  -6 111.102  10.133   4
  -3 -11   6 -0.6043  6.4503   6
   3  11  -6 6.66005 1.96976   4
  -3  11   6 -4.3949  5.6235   6
   1  11  -6 134.355  10.876   4
  -1  11   6 139.503  12.147   4
  -1  11   6 127.649  16.814   6
  -1 -11  -6 78.4509  9.9871   1
  -1  11  -6 63.7855  6.1900   4
   1  11   6 73.9420  7.8441   4
  -3 -11  -6 347.891  28.240   1
  -3  11  -6 392.121  36.712   6
   3  11   6 354.300  27.298   4
  -5  11  -6 45.7218 14.7582   6
   5  11   6 49.3776  6.8514   4
  -4 -12   6 20.2115 10.0684   6
   4  12  -6 16.7784  3.3348   4
  -4  12   6 22.2120  9.7119   6
  -2  12   6 23.0238  9.1331   6
   2  12  -6 33.5849  4.3095   4
  -2  12   6 27.0004  5.7145   4
   0  12   6 19.6017  4.5445   4
   0  12  -6 29.0942  3.9366   4
   0  12   6 30.4689  6.9981   6
  -2 -12  -6 25.9835  5.9067   1
   2  12   6 5.03321 2.69216   4
  -2  12  -6 -7.7313  4.3097   6
  -4 -12  -6 -2.7548  3.6533   1
  -4  12  -6 -4.1717  8.1205   6
   4  12   6 -0.6856  2.6448   4
   3  13  -6 1.92636 2.05104   4
  -3  13   6 11.6054  8.9034   6
  -1  13   6 0.09989 3.47281   4
  -1  13   6 1.68417 6.73363   6
   1  13  -6 0.36321 1.68447   4
  -1 -13  -6 -1.7800  4.7034   1
   1  13   6 1.97143 2.87038   4
  -1  13  -6 -4.2606  3.9755   6
  -3 -13  -6 -5.1067  4.0354   1
  -3  13  -6 -2.8366  6.9467   6
   3  13   6 -3.1823  2.4577   4
   0  14   6 8.33395 4.09210   4
   0  14  -6 15.2271  3.2303   4
   8   0  -7 -29.659  43.641   2
  -8   0   7 -0.9307  4.2045   6
  -6   0   7 3.76881 3.34065   6
   6   0  -7 -7.0484 24.5437   2
   4   0  -7  5.6220 13.0981   2
  -4   0   7 -1.1794  1.8515   6
   2   0  -7 12.1665 12.3268   2
   0   0  -7 -0.0010  0.5991   1
   0   0   7 1.27046 2.28109   3
   0   0   7 0.56892 1.31911   6
  -2   0  -7 -1.6762  1.2865   6
  -2   0  -7 0.16556 0.92575   1
  -4   0  -7 0.37509 1.95642   6
  -4   0  -7 0.78309 1.20676   1
  -6   0  -7 1.04265 1.82247   1
  -6   0  -7 -4.6609  2.2842   6
  -8   0  -7 0.57566 4.19611   6
   7  -1  -7 85.2784 43.8938   2
  -7  -1   7 135.836  15.011   6
   7   1  -7 28.4153 39.9809   2
  -7   1   7 121.440  14.661   6
  -5  -1   7 1.40493 5.11079   5
   5  -1  -7 -4.4714 16.6450   2
  -5  -1   7 -0.9977  2.1548   6
   5   1  -7 22.8472 19.6753   2
  -5   1   7 -5.3327  4.8628   5
  -5   1   7 0.37276 2.41632   6
   3  -1  -7 334.643  51.608   2
  -3  -1   7 351.169  28.702   6
   3   1  -7 370.295  52.823   2
  -3   1   7 374.329  28.821   6
   1  -1  -7 788.684  55.429   1
   1  -1  -7 762.665  81.650   2
  -1  -1   7 789.662  65.494   3
  -1  -1   7 804.714  60.180   6
   1   1  -7 769.503  81.866   2
   1   1  -7 797.715  55.146   1
  -1   1   7 815.596  59.904   6
  -1  -1  -7 57.7411  4.8512   1
  -1  -1  -7 62.5698  4.7917   6
  -1   1  -7 60.2266  4.9276   1
   1   1   7 58.9940  6.4797   4
  -1   1  -7 62.1866  5.9837   6
  -3  -1  -7 273.755  22.966   6
  -3  -1  -7 281.757  21.130   1
  -3   1  -7 290.117  21.345   1
  -3   1  -7 330.602  24.276   6
   3   1   7 299.566  21.468   4
  -5  -1  -7 1044.28   75.62   1
  -5  -1  -7 1114.75   82.40   6
  -5   1  -7 1072.82   75.91   1
  -5   1  -7 1069.71   82.90   6
  -7  -1  -7 75.8025  8.1752   1
  -7  -1  -7 87.9240 10.9354   6
  -7   1  -7 82.1036  8.5886   1
  -7   1  -7 80.8213 11.0265   6
  -8  -2   7 0.08352 4.47588   6
   8  -2  -7 71.0386 56.4992   2
  -8   2   7 0.85656 4.81203   6
   8   2  -7 -40.820  44.040   2
   6  -2  -7 23.2682 32.7117   2
  -6  -2   7 2.75840 2.87730   6
  -6   2   7 1.69433 3.38898   6
   6   2  -7  4.9073 30.9210   2
  -4  -2   7 4.69495 4.76383   5
   4  -2  -7 -4.4766 11.3426   2
  -4  -2   7 2.38626 2.09089   6
   4   2  -7 -4.4409 12.4121   2
  -4   2   7 0.93951 2.32491   6
  -2  -2   7 26.6346  4.0644   6
   2  -2  -7 12.7310 12.2584   2
  -2   2   7 24.7261  3.8663   6
   2   2  -7 23.7549 12.5890   2
   0  -2  -7 3470.47  230.53   1
   0  -2   7 3326.88  249.64   6
   0  -2   7 3175.98  271.34   3
   0   2   7 3320.73  271.24   3
   0   2   7 3416.58  248.07   6
   0   2   7 3242.41  233.19   4
  -2  -2  -7 710.913  51.101   1
  -2  -2  -7 736.755  54.882   6
   2   2   7 780.914  51.797   4
  -2   2  -7 665.553  56.848   6
  -4  -2  -7 50.1196  5.8607   6
  -4  -2  -7 43.8672  4.7851   1
  -4   2  -7 51.9747  7.4853   6
   4   2   7 43.5399  4.7182   4
  -6  -2  -7 78.6070  9.8141   6
  -6  -2  -7 82.8688  7.4840   1
  -6   2  -7 79.5310  8.4356   1
  -6   2  -7 84.1057 10.9088   6
  -8   2  -7 -2.0640  2.4564   1
  -7  -3   7 91.5350 12.9314   6
   7  -3  -7 50.5762 42.6753   2
  -7   3   7 118.457  13.946   6
   7   3  -7 39.3490 45.1179   2
  -5  -3   7 132.058  17.717   5
  -5  -3   7 106.646  12.543   6
   5  -3  -7 80.0079 30.0265   2
   5   3  -7 119.362   9.024   4
   5   3  -7 88.7098 31.8101   2
  -5   3   7 99.0715 12.4450   6
   3  -3  -7 16.4912 13.0454   2
  -3  -3   7 13.0233  5.7588   5
  -3  -3   7 9.66790 2.86242   6
  -3   3   7 8.05544 2.89605   6
   3   3  -7  9.5926 13.0975   2
  -1  -3   7 1420.72  104.60   6
   1  -3  -7 1343.73   96.36   1
  -1  -3   7 1415.32  115.84   5
   1  -3  -7 1371.89  136.29   2
  -1   3   7 1302.39  104.23   6
   1   3  -7 1479.98  136.23   2
  -1  -3  -7 129.623   9.821   1
   1  -3   7 132.181  13.398   5
   1   3   7 123.059  10.279   4
  -3  -3  -7 39.7355  4.5130   6
  -3  -3  -7 28.9530  3.6030   1
   3   3   7 35.0343  3.9879   4
  -3   3  -7 40.0251  7.1891   6
  -5  -3  -7 0.39208 1.36174   1
  -5  -3  -7 1.58988 2.21775   6
  -5   3  -7 -3.7392  3.5326   6
  -7  -3  -7 -0.0172  2.0283   1
  -7   3  -7 4.69514 5.06905   6
  -7   3  -7 -0.3792  2.3400   1
   8  -4  -7 64.2788 54.1144   2
   8   4  -7 -41.709  43.917   2
  -6  -4   7 55.2597  8.8694   6
  -6  -4   7 32.7251 10.7161   5
   6  -4  -7 73.1845 39.5229   2
   6   4  -7 46.5705 35.1792   2
   6   4  -7 57.0622  5.5148   4
  -6   4   7 47.1604  8.4371   6
   4  -4  -7 -10.322  12.019   2
  -4  -4   7 3.98282 4.66915   5
  -4  -4   7 -2.1507  1.9156   6
   4   4  -7  4.7952 14.8654   2
  -4   4   7 1.19309 2.65031   6
   4   4  -7 0.66215 1.15730   4
   2  -4  -7 306.376  41.254   2
  -2  -4   7 248.686  25.352   5
  -2  -4   7 267.646  21.769   6
   2   4  -7 262.383  37.972   2
  -2   4   7 245.211  21.920   6
   0  -4  -7 54.4060 12.4209   2
   0  -4  -7 48.5095  4.9517   1
   0  -4   7 57.6115  6.8868   3
   0  -4   7 66.0380  9.0831   5
   0   4   7 58.6212  6.1707   4
   0   4   7 50.8386  5.8718   6
   0   4   7 64.8273  6.2466   3
  -2  -4  -7 1321.27   94.57   6
  -2  -4  -7 1267.14   87.46   1
   2  -4   7 1244.13  103.48   5
  -2   4  -7 1218.30   87.33   4
   2   4   7 1233.64   88.13   4
  -2   4  -7 1218.30   96.46   6
  -4  -4  -7 35.6770  4.0159   1
  -4  -4  -7 26.8196  4.5462   6
  -4   4  -7 25.8705  7.2702   6
   4   4   7 30.5048  3.8410   4
  -6  -4  -7 3.62829 3.17016   6
  -6  -4  -7 5.44512 2.20741   1
  -6   4  -7 -1.0935  3.8948   6
  -7  -5   7 4.86032 4.66944   6
   7  -5  -7  1.4862 44.5075   2
  -7   5   7 6.27670 5.13884   6
   7   5  -7 -9.7232 43.8086   2
  -5  -5   7 2.93839 3.52061   6
  -5  -5   7 4.00143 5.35929   5
   5  -5  -7  2.5267 23.2173   2
   5   5  -7 3.61005 1.62393   4
  -5   5   7 5.23658 4.01133   6
   5   5  -7 -10.673  19.449   2
  -3  -5   7 34.8019  8.2920   5
   3  -5  -7 45.4028 18.4608   2
  -3  -5   7 33.5840  6.0559   6
   3   5  -7 20.6324 14.8136   2
  -3   5   7 46.7969  7.4906   6
   3   5  -7 36.6449  3.9656   4
  -1  -5   7 1594.62  136.31   5
   1  -5  -7 1648.28  159.75   2
   1  -5  -7 1655.58  114.57   1
  -1  -5   7 1788.39  125.41   6
  -1   5   7 1393.04  123.86   6
   1   5  -7 1639.15  159.38   2
  -1   5   7 1696.27  115.38   4
   1   5  -7 1651.54  114.18   4
   1  -5   7 57.9094  8.4001   5
  -1  -5  -7 56.5427  5.1743   1
  -1   5  -7 53.6612  4.4535   4
   1   5   7 60.7931  5.4552   4
  -3  -5  -7 52.8343  5.4836   1
  -3  -5  -7 53.5692  6.6111   6
   3   5   7 52.4045  5.4794   4
  -3   5  -7 39.8735  9.1247   6
  -5  -5  -7 47.2184  5.0646   1
  -5  -5  -7 35.0384  5.8579   6
   5   5   7 32.1882  4.3989   4
  -5   5  -7 36.7810  8.3530   6
  -7   5  -7 4.43263 4.98735   6
  -6  -6   7 70.0077 10.9794   6
   6  -6  -7 66.6758 42.8678   2
   6   6  -7 74.0344  6.6041   4
   6   6  -7 -2.9462 34.0385   2
  -6   6   7 60.6579 10.7789   6
  -4  -6   7 536.999  49.421   5
  -4  -6   7 497.614  43.001   6
   4  -6  -7 563.114  67.982   2
   4   6  -7 469.127  70.634   2
   4   6  -7 534.135  37.794   4
  -4   6   7 534.611  43.890   6
  -2  -6   7 174.526  15.596   6
   2  -6  -7 213.915  30.663   2
  -2  -6   7 141.636  18.290   5
   2   6  -7 203.427  30.746   2
   2   6  -7 148.863  11.544   4
  -2   6   7 166.602  15.831   6
  -2   6   7 128.257  13.012   4
   0  -6   7 7.38689 2.11600   3
   0  -6   7 16.2209  5.2028   5
   0  -6  -7 -0.0346  7.9649   2
   0  -6  -7 3.27419 1.88895   1
   0   6   7 5.29443 2.28133   6
   0   6   7 4.32531 1.94160   4
   0   6  -7 5.77384 1.23601   4
   0   6  -7 8.52700 7.09235   2
   0   6   7 4.69489 1.58323   3
  -2  -6  -7 113.917   9.016   1
  -2  -6  -7 99.0590 12.2734   6
  -2   6  -7 126.635  13.764   6
   2   6   7 111.577   8.942   4
  -2   6  -7 99.6020  7.9764   4
  -4  -6  -7 13.1712  4.1923   6
  -4  -6  -7 28.4090  3.9187   1
  -4   6  -7 34.2880  9.1756   6
   4   6   7 22.2468  3.5249   4
  -6  -6  -7 17.2657  3.6760   1
  -6   6  -7 19.8710  6.9498   6
  -7  -7   7 16.1364  6.9093   6
  -7   7   7 25.8868  7.6286   6
   5  -7  -7 77.4326 39.9837   2
  -5   7   7 138.465  16.727   6
   5   7  -7 137.691  11.022   4
   3  -7  -7 16.5728 15.2387   2
  -3  -7   7 24.3170  6.2859   6
  -3  -7   7 22.0517  7.7749   5
   3   7  -7 14.5695 15.9404   2
  -3   7   7 17.2608  6.3000   6
   3   7  -7 23.4266  3.1161   4
   1  -7  -7 -2.9317  8.5710   2
  -1  -7   7 -1.6877  4.1477   5
   1  -7  -7 -1.1403  2.1632   1
  -1   7   7 2.57463 3.52610   6
  -1   7   7 -1.6816  1.7174   4
   1   7  -7 0.27071 0.83081   4
  -1  -7  -7 39.2789  5.0271   1
  -1   7  -7 34.6084  3.3161   4
   1   7   7 39.6557  4.7874   4
  -3  -7  -7 12.4844  2.7942   1
  -3  -7  -7 10.7761  4.3717   6
  -3   7  -7 0.36468 5.38453   6
   3   7   7 13.1937  3.1849   4
  -5  -7  -7 1.88442 2.28719   1
   5   7   7 5.13126 2.65557   4
  -5   7  -7 -1.5554  5.2852   6
  -6  -8   7 68.2741 11.9289   6
   6   8  -7 72.1465  7.4160   4
  -6   8   7 73.1899 12.5858   6
  -4  -8   7 6.21276 5.00186   6
  -4   8   7 8.93578 5.57450   6
   4   8  -7 5.79159 1.87006   4
  -2  -8   7 1.22380 4.87615   6
   2   8  -7 1.41494 1.12923   4
  -2   8   7 2.30995 4.40590   6
  -2   8   7 1.29551 3.27524   4
   0  -8  -7 166.645  14.819   1
   0   8   7 179.540  14.130   4
   0   8  -7 172.348  13.172   4
   0   8   7 187.049  15.943   6
  -2  -8  -7 9.05165 2.94548   1
  -2   8  -7 19.9109  6.0009   6
   2   8   7 16.9270  3.2919   4
  -2   8  -7 11.5328  2.0477   4
  -4  -8  -7 19.0772  3.7419   1
  -4   8  -7 20.3952  9.1312   6
   4   8   7 15.6574  3.4765   4
  -6   8  -7 -2.7579  5.3981   6
  -5  -9   7 77.9296 13.4328   6
   5   9  -7 98.2152  8.3427   4
  -5   9   7 86.5897 13.8687   6
  -3  -9   7 -1.1325  4.8567   6
  -3   9   7 2.99078 4.82152   6
   3   9  -7 -0.3276  1.1854   4
  -3   9   7 -3.9833  3.7564   4
   1  -9  -7 0.60885 2.84167   1
   1   9  -7 0.72452 1.20797   4
  -1   9   7 2.40127 4.22579   6
  -1   9   7 3.93760 2.65881   4
  -1  -9  -7 2.50825 2.81787   1
   1   9   7 0.10767 1.86174   4
  -1   9  -7 -0.9741  1.0963   4
  -3  -9  -7 2.75763 2.48142   1
  -3   9  -7 3.25462 6.01880   6
   3   9   7 5.06050 2.55370   4
  -5  -9  -7 -1.4295  2.7270   1
   5   9   7 2.56892 2.82553   4
  -5   9  -7 -1.0371  6.4037   6
  -4 -10   7 11.5158  6.9048   6
  -4  10   7 0.09503 5.14064   6
   4  10  -7 3.99821 2.01631   4
   2  10  -7 -1.5903  1.1231   4
  -2  10   7 -1.1792  3.3762   4
  -2  10   7 7.57026 6.05194   6
   0 -10  -7 86.4488 10.3872   1
   0  10  -7 77.6482  6.5109   4
   0  10   7 67.1983  7.9870   4
   0  10   7 64.8329  9.4122   6
  -2 -10  -7 62.9924  8.2783   1
   2  10   7 66.4535  7.3656   4
  -2  10  -7 74.8853 12.3468   6
  -4 -10  -7 3.07568 3.12121   1
  -4  10  -7 0.64877 7.18525   6
   4  10   7 -1.8251  2.3276   4
  -5 -11   7 26.3157 10.3706   6
   5  11  -7 40.7603  5.1286   4
  -5  11   7 31.8789 10.3443   6
  -3 -11   7 -0.3747  6.1546   6
   3  11  -7 -0.7631  1.4611   4
  -3  11   7 -1.1977  6.2169   6
  -1  11   7 86.4996  9.9370   4
  -1  11   7 112.860  14.634   6
   1  11  -7 88.0122  7.7527   4
  -1 -11  -7 1.51230 3.61944   1
   1  11   7 -1.7538  2.1329   4
  -1  11  -7 2.51073 1.58745   4
  -3 -11  -7 83.7965 10.7098   1
   3  11   7 96.3026  9.8970   4
  -3  11  -7 117.313  18.493   6
  -5  11  -7 11.0310 10.0718   6
   5  11   7 10.0454  4.0188   4
  -4 -12   7 6.58787 8.63117   6
   4  12  -7 6.01648 2.42783   4
  -4  12   7 7.92888 7.22543   6
  -2  12   7 0.68905 3.77070   4
   2  12  -7 2.90482 1.72884   4
  -2  12   7 9.68554 7.27363   6
   0 -12  -7 0.92318 4.11320   1
   0  12   7 -2.0380  2.5871   4
   0  12  -7 4.65499 2.03621   4
   0  12   7 3.48228 4.06596   6
  -2 -12  -7 29.3238  6.5535   1
  -2  12  -7 42.6596 10.5853   6
   2  12   7 32.1884  5.3527   4
  -4 -12  -7 42.7405  7.6788   1
  -4  12  -7 33.8936 13.2463   6
   4  12   7 37.5799  6.0201   4
  -3  13   7 75.0799 14.9987   6
   3  13  -7 49.8694  5.9831   4
   1  13  -7 12.8812  2.8518   4
  -1  13   7 12.8119  4.8315   4
  -1  13   7 18.4659  8.5568   6
  -1 -13  -7 5.53349 5.20286   1
  -1  13  -7 -0.2524  4.3292   6
   1  13   7 0.22724 3.14503   4
  -3 -13  -7 -4.1745  4.8077   1
   3  13   7 -0.7349  3.0789   4
  -3  13  -7 2.68220 8.42747   6
   0  14   7 -3.2314  3.6770   4
   0  14  -7 -2.1601  2.0085   4
   8   0  -8 -54.744  38.755   2
  -8   0   8 28.4941  7.4763   6
   6   0  -8 75.4340 35.2488   2
  -6   0   8 52.5806  8.2887   6
  -4   0   8 373.807  29.415   6
   4   0  -8 289.051  53.733   2
   2   0  -8 990.804 108.350   2
  -2   0   8 1066.74   79.18   6
   0   0   8 368.736  34.731   3
   0   0  -8 400.428  28.492   1
   0   0   8 437.157  30.992   6
  -2   0  -8 85.8521  7.3771   6
  -2   0  -8 77.0996  6.4210   1
  -4   0  -8 183.361  16.472   6
  -4   0  -8 202.072  14.767   1
  -6   0  -8 349.415  28.988   6
  -6   0  -8 341.870  25.661   1
   7  -1  -8 -7.2177 32.0306   2
  -7  -1   8 29.3940  6.9558   6
  -7   1   8 29.4387  7.0266   6
   7   1  -8 16.9522 34.1722   2
   5  -1  -8  3.7825 15.6987   2
  -5  -1   8 3.94379 5.45110   5
  -5  -1   8 5.12619 2.86754   6
   5   1  -8 -0.4905 16.8980   2
  -5   1   8 2.23383 2.46772   6
   3  -1  -8 177.638  33.811   2
  -3  -1   8 174.688  14.621   6
   3   1  -8 185.753  34.836   2
  -3   1   8 162.092  14.466   6
   1  -1  -8 1358.69  139.83   2
   1  -1  -8 1404.89   98.04   1
  -1  -1   8 1420.02  106.10   6
  -1  -1   8 1370.02  115.56   3
  -1   1   8 1445.27  105.75   6
   1   1  -8 1423.26   97.78   1
   1   1  -8 1436.16  140.19   2
  -1   1   8 1418.40  115.59   3
  -1  -1  -8 63.1364  4.9922   1
  -1   1  -8 63.6533  6.0008   6
  -1   1  -8 59.8137  5.0479   1
  -3  -1  -8 134.076  10.691   1
  -3  -1  -8 134.183  11.677   6
  -3   1  -8 157.101  12.982   6
   3   1   8 139.859  11.558   4
  -3   1  -8 144.098  10.928   1
  -5  -1  -8 599.907  46.940   6
  -5  -1  -8 624.989  42.961   1
  -5   1  -8 597.416  47.576   6
  -5   1  -8 572.492  43.049   1
  -7  -1  -8 102.469  11.765   6
  -7  -1  -8 90.6082  8.2285   1
  -7   1  -8 76.7500  8.7239   1
  -7   1  -8 75.8522 11.0598   6
   8  -2  -8 -11.658  44.877   2
  -8  -2   8 16.0228  6.6007   6
  -8   2   8 16.2797  6.1588   6
   8   2  -8 -33.123  46.655   2
   6  -2  -8 36.4700 32.1328   2
  -6  -2   8 45.8455  7.5891   6
  -6   2   8 48.7054  8.0967   6
   6   2  -8 18.0984 27.9280   2
  -4  -2   8 4.30646 5.01214   5
  -4  -2   8 0.34230 2.12963   6
   4  -2  -8 14.7369 16.1764   2
  -4   2   8 2.67090 2.33019   6
   4   2  -8  8.1515 15.2775   2
  -2  -2   8 1.94261 1.89275   6
   2  -2  -8 17.5644 13.3427   2
   2  -2  -8 5.52413 2.36638   1
   2   2  -8 -10.119   7.418   2
  -2   2   8 5.52676 2.20102   6
   0  -2  -8 8.52806 1.52465   1
   0  -2   8 3.88466 2.72859   3
   0  -2   8 6.90711 3.28048   6
   0   2   8 8.88239 1.27424   6
   0   2   8 6.65824 2.79857   3
  -2  -2  -8 29.3269  3.1015   6
  -2  -2  -8 26.4703  3.0688   1
  -2   2  -8 18.3813  4.6875   6
   2   2   8 20.4652  5.9613   4
  -4  -2  -8 35.8927  4.1035   1
  -4  -2  -8 27.8996  4.4801   6
  -4   2  -8 44.5587  6.7640   6
   4   2   8 35.2510  4.6908   4
  -6  -2  -8 -1.0654  2.7929   6
  -6  -2  -8 1.59739 1.96089   1
  -6   2  -8 -0.7423  3.2904   6
  -6   2  -8 1.06589 1.86325   1
  -7  -3   8 2.62033 3.74541   6
   7  -3  -8  1.8081 35.5059   2
  -7   3   8 1.29185 4.15739   6
   7   3  -8 -22.367  32.304   2
  -5  -3   8 5.41229 5.99832   5
   5  -3  -8  3.2273 17.8449   2
  -5  -3   8 0.67525 2.25618   6
   5   3  -8 6.94714 1.80562   4
  -5   3   8 1.39053 3.05377   6
   5   3  -8  2.3334 16.6330   2
   3  -3  -8  7.7901 12.7490   2
  -3  -3   8 2.70024 4.70901   5
  -3  -3   8 2.42317 2.01875   6
   3   3  -8 -0.9184 13.0104   2
  -3   3   8 0.77564 2.17764   6
   1  -3  -8 1714.17  116.80   1
   1  -3  -8 1629.11  164.27   2
  -1  -3   8 1629.14  140.15   5
  -1  -3   8 1655.40  126.65   6
  -1  -3   8 1697.12  136.90   3
  -1   3   8 1667.81  126.08   6
   1   3  -8 1715.15  164.19   2
  -1  -3  -8 45.1044  4.0853   1
   1   3   8 46.3890  5.4052   4
  -3  -3  -8 99.7804  8.2499   1
  -3  -3  -8 109.092   9.108   6
   3   3   8 101.224   8.535   4
  -3   3  -8 101.905  12.771   6
  -5  -3  -8 -1.2423  1.7987   6
  -5  -3  -8 -1.3217  1.3383   1
  -5   3  -8 -2.5733  2.9555   6
  -7  -3  -8 -0.1274  1.8715   1
  -7   3  -8 -6.5792  3.4558   6
  -7   3  -8 3.28997 2.48842   1
  -6  -4   8 236.308  21.786   6
   6  -4  -8 139.503  47.852   2
  -6  -4   8 193.643  26.660   5
  -6   4   8 265.577  22.285   6
   6   4  -8 242.310  17.601   4
   6   4  -8 119.336  47.073   2
   4  -4  -8  1.7697 15.0068   2
  -4  -4   8 14.4623  4.0566   6
  -4  -4   8 15.5274  6.8622   5
   4   4  -8 15.9816 16.6644   2
  -4   4   8 5.08711 3.30800   6
   4   4  -8 15.8906  2.3985   4
  -2  -4   8 133.041  17.138   5
   2  -4  -8 135.450  26.898   2
  -2  -4   8 127.654  12.092   6
   2  -4  -8 119.853  11.070   1
   2   4  -8 137.130  25.723   2
  -2   4   8 133.696  12.259   6
   0  -4   8 710.838  59.780   5
   0  -4  -8 692.083  48.848   1
   0  -4   8 676.628  57.788   3
   0  -4  -8 741.947  70.866   2
   0   4   8 761.730  50.050   4
   0   4   8 638.031  52.772   6
   0   4   8 662.221  57.447   3
  -2  -4  -8 1116.69   82.68   6
   2  -4   8 1078.17   90.91   5
  -2  -4  -8 1110.94   76.51   1
  -2   4  -8 1062.71   84.57   6
   2   4   8 1076.15   77.21   4
  -4  -4  -8 1.61078 2.06475   6
  -4  -4  -8 -0.6160  1.1400   1
   4   4   8 -1.0572  1.7206   4
  -4   4  -8 0.16610 3.86020   6
  -6  -4  -8 -0.5325  1.6856   1
  -6   4  -8 1.76185 3.90893   6
  -7  -5   8 30.5295  7.9509   6
   7  -5  -8 30.9553 45.4046   2
  -7   5   8 58.1295  9.8768   6
   7   5  -8 43.8479 45.7654   2
   5  -5  -8 78.9735 31.7296   2
  -5  -5   8 76.5909 14.7064   5
  -5  -5   8 108.056  12.227   6
   5   5  -8 29.9706 25.1741   2
  -5   5   8 112.298  12.763   6
   5   5  -8 83.3932  7.3638   4
   3  -5  -8 457.981  58.902   2
  -3  -5   8 457.416  44.751   5
  -3  -5   8 486.091  39.569   6
  -3   5   8 529.493  40.211   6
   3   5  -8 486.307  34.994   4
   3   5  -8 504.658  59.897   2
   1  -5  -8 104.121   8.588   1
  -1  -5   8 112.491  12.507   6
   1  -5  -8 91.2583 20.6013   2
  -1  -5   8 94.0697 13.0397   5
   1   5  -8 85.8119  7.2583   4
  -1   5   8 106.287  10.198   4
  -1   5   8 91.2348 10.8548   6
   1   5  -8 90.8565 19.3654   2
  -1  -5  -8 12.4231  2.5498   1
   1  -5   8 12.2122  4.5179   5
   1   5   8 20.0473  3.6662   4
  -1   5  -8 20.2030  2.1499   4
  -3  -5  -8 228.824  19.719   6
  -3  -5  -8 262.865  18.023   1
   3   5   8 230.457  18.071   4
  -3   5  -8 213.356  22.716   6
  -5  -5  -8 64.0290  6.6028   1
   5   5   8 58.7424  6.4751   4
  -5   5  -8 55.2881 10.6843   6
  -7   5  -8 28.4901  8.1070   6
  -6  -6   8 6.86726 5.09909   6
   6  -6  -8 -0.1010 31.5330   2
  -6   6   8 12.2380  5.6621   6
   6   6  -8  6.8189 31.1663   2
   6   6  -8 5.57119 2.22740   4
   4  -6  -8 459.070  68.872   2
  -4  -6   8 471.779  41.076   6
  -4  -6   8 543.023  47.814   5
   4   6  -8 517.315  70.895   2
   4   6  -8 496.532  35.925   4
  -4   6   8 505.043  41.666   6
  -2  -6   8 23.3408  5.4730   6
   2  -6  -8  7.2840 11.9879   2
  -2  -6   8 12.5758  5.4114   5
  -2   6   8 11.6702  4.2207   4
   2   6  -8 15.5826 12.3884   2
   2   6  -8 13.2167  2.1420   4
  -2   6   8 17.7054  5.2818   6
   0  -6   8 3.49660 1.93487   3
   0  -6  -8 2.72703 1.65671   1
   0  -6  -8 2.79611 7.74638   2
   0  -6   8 0.56298 3.53509   5
   0   6   8 1.08208 2.03691   6
   0   6  -8 5.80809 1.20893   4
   0   6   8 3.99029 1.83994   3
   0   6   8 4.72271 2.27532   4
   0   6  -8 4.11704 6.61895   2
  -2  -6  -8 21.5173  5.5802   6
  -2  -6  -8 26.1046  3.8087   1
   2   6   8 35.5656  4.3450   4
  -2   6  -8 21.2958  5.6431   6
  -2   6  -8 28.2878  2.6134   4
  -4  -6  -8 24.6140  3.8782   1
   4   6   8 26.0119  4.2687   4
  -4   6  -8 15.5666  6.9869   6
  -6  -6  -8 8.85794 2.88121   1
  -6   6  -8 -0.9495  5.0762   6
  -7  -7   8 5.00431 5.89684   6
   7  -7  -8 -6.1890 51.7812   2
  -7   7   8 2.93609 5.32852   6
   5  -7  -8 56.7873 36.3374   2
  -5  -7   8 40.2232  8.1975   6
  -5   7   8 58.5953  9.5554   6
   5   7  -8 43.2619  5.0249   4
  -3  -7   8 116.527  17.234   5
   3  -7  -8 69.4431 23.0376   2
  -3  -7   8 100.424  13.475   6
   3   7  -8 179.814  32.175   2
   3   7  -8 106.480   8.696   4
  -3   7   8 123.470  14.648   6
   1  -7  -8 48.9139 14.4455   2
   1  -7  -8 56.6687  6.9980   1
  -1  -7   8 48.1950  9.4843   5
   1   7  -8 40.4538 14.8583   2
  -1   7   8 40.1869  5.9818   4
   1   7  -8 51.1017  4.3037   4
  -1   7   8 34.4734  7.1415   6
  -1  -7  -8 51.3369  6.2126   1
  -1   7  -8 53.5456  4.6294   4
   1   7   8 66.1878  6.6395   4
  -3  -7  -8 8.31692 2.50821   1
  -3  -7  -8 11.3783  4.8392   6
  -3   7  -8 2.27851 4.93878   6
   3   7   8 12.4964  2.9286   4
  -5  -7  -8 45.2456  6.1092   1
   5   7   8 57.0828  6.4771   4
  -5   7  -8 74.7469 13.7355   6
  -6  -8   8 87.2290 13.9659   6
   6   8  -8 96.3494  8.5582   4
  -6   8   8 91.4615 13.6778   6
  -4  -8   8 63.3207 10.7313   6
  -4   8   8 61.3339 10.8342   6
   4   8  -8 63.8256  5.9256   4
  -2  -8   8 2.48748 4.84577   6
  -2   8   8 5.14240 4.78809   6
  -2   8   8 -1.0268  3.2210   4
   2   8  -8 -0.2983  0.9704   4
   0  -8  -8 142.680  12.580   1
   0   8  -8 140.610  10.840   4
   0   8   8 145.555  13.343   6
   0   8   8 139.508  11.956   4
  -2  -8  -8 1385.92   98.19   1
  -2   8  -8 1419.99  108.48   6
   2   8   8 1371.11   98.56   4
  -4  -8  -8 3.56659 2.49858   1
  -4   8  -8 -1.9149  5.8049   6
   4   8   8 2.31530 2.38292   4
  -6   8  -8 22.1394  8.8756   6
  -5  -9   8 21.4271  7.7809   6
  -5   9   8 20.9038  7.5022   6
   5   9  -8 12.3915  2.7918   4
  -3  -9   8 10.4065  6.4303   6
   3   9  -8 10.6657  2.3361   4
  -3   9   8 6.87041 5.24523   4
  -3   9   8 15.2856  6.5946   6
   1  -9  -8 15.4969  4.8245   1
   1   9  -8 15.0387  2.4553   4
  -1   9   8 16.2745  3.9558   4
  -1   9   8 9.67152 4.83008   6
  -1  -9  -8 1146.54   81.85   1
   1   9   8 1112.06   81.61   4
  -1   9  -8 1164.17   80.54   4
  -3  -9  -8 82.0957  8.6559   1
  -3   9  -8 73.9095 13.9444   6
   3   9   8 65.3392  7.8530   4
  -5  -9  -8 -0.2230  2.8310   1
   5   9   8 5.59918 3.38009   4
  -5   9  -8 12.9364  8.3648   6
  -4 -10   8 -0.7021  6.1445   6
   4  10  -8 -0.3893  1.3663   4
  -4  10   8 3.76911 5.92559   6
   2  10  -8 -0.1077  1.2372   4
  -2  10   8 2.57997 5.24914   6
  -2  10   8 3.79462 3.81392   4
   0 -10  -8 18.4576  5.2820   1
   0  10   8 11.3217  4.3539   6
   0  10   8 12.5493  3.5832   4
   0  10  -8 9.14070 2.13728   4
  -2 -10  -8 5.17114 3.16720   1
  -2  10  -8 0.41374 4.12168   6
   2  10   8 6.43525 2.97012   4
  -4 -10  -8 3.62133 3.26271   1
   4  10   8 -1.6111  2.4776   4
  -4  10  -8 2.25037 7.14418   6
  -5 -11   8 14.4389  9.0064   6
   5  11  -8 1.61973 2.15870   4
  -5  11   8 8.32724 6.32231   6
  -3 -11   8 -0.4750  6.4116   6
  -3  11   8 8.44316 6.96675   6
   3  11  -8 4.97273 1.95554   4
  -1  11   8 -0.6472  3.2268   4
   1  11  -8 1.17097 1.58887   4
  -1  11   8 3.44095 5.14372   6
  -1 -11  -8 2.64542 3.56549   1
  -1  11  -8 10.2963  2.2700   4
   1  11   8 2.93410 3.00541   4
  -3 -11  -8 13.1768  4.7443   1
  -3  11  -8 26.3281  9.7682   6
   3  11   8 22.4640  4.5489   4
  -5 -11  -8 2.89912 4.00659   1
   5  11   8 3.07115 3.72310   4
  -4 -12   8 35.8884 12.3994   6
  -4  12   8 36.7399 10.9840   6
   4  12  -8 20.7215  3.6402   4
  -2  12   8 43.8721  7.6666   4
  -2  12   8 41.9132 11.3399   6
   2  12  -8 39.0969  4.8861   4
   0 -12  -8 5.59108 4.73903   1
   0  12   8 2.90934 3.17268   4
   0  12  -8 1.08712 1.61419   4
  -2 -12  -8 35.2489  7.0605   1
  -2  12  -8 43.1412 10.4620   6
   2  12   8 29.0747  5.5513   4
  -4 -12  -8 5.33003 4.38038   1
  -4  12  -8  9.3890 10.7207   6
   4  12   8 -2.0498  3.2668   4
   3  13  -8 46.7740  5.8500   4
  -3  13   8 59.8606 13.7139   6
  -1  13   8 3.85257 4.03689   4
   1  13  -8 5.46042 2.15399   4
  -1 -13  -8 -1.4290  4.8143   1
   1  13   8 -5.4261  2.6250   4
  -1  13  -8 -1.6287  4.1934   6
  -3 -13  -8 23.6883  7.0910   1
   3  13   8 14.6047  4.6448   4
   0  14   8 1.59257 4.21235   4
   0  14  -8 0.27843 2.11299   4
   8   0  -9 17.0781 46.2141   2
  -8   0   9 4.26549 5.08858   6
  -6   0   9 -3.8130  2.5145   6
   6   0  -9 -12.100  20.590   2
  -4   0   9 -1.3047  1.6757   6
   4   0  -9  7.4753 15.2418   2
   2   0  -9 -0.7143  1.0846   1
  -2   0   9 0.31696 1.49524   6
   2   0  -9  2.9567 10.5118   2
   0   0  -9 0.50709 0.63564   1
   0   0   9 0.47089 2.38574   3
   0   0   9 0.93871 1.60168   6
  -2   0  -9 0.98263 1.42899   6
  -2   0  -9 0.95705 0.90459   1
  -4   0  -9 -1.1184  2.0380   6
  -4   0  -9 -0.9371  1.1085   1
  -6   0  -9 -4.1720  2.6426   6
  -6   0  -9 0.70762 1.67236   1
  -7  -1   9 51.7670  8.8544   6
   7  -1  -9 -13.389  32.851   2
  -7   1   9 46.2823  8.4624   6
   7   1  -9 10.7467 35.0374   2
  -5  -1   9 0.25541 5.81211   5
  -5  -1   9 5.50699 3.16879   6
   5  -1  -9  2.4511 17.8818   2
  -5   1   9 4.39189 3.06810   6
   5   1  -9 -10.605  14.516   2
   3  -1  -9 1253.98  136.15   2
  -3  -1   9 1309.63   98.98   6
   3   1  -9 1365.45  137.59   2
  -3   1   9 1297.36   98.87   6
  -1  -1   9 1.85138 1.76519   3
   1  -1  -9 5.58063 9.97613   2
  -1  -1   9 -2.0485  1.3279   6
   1  -1  -9 -0.0935  0.7033   1
  -1   1   9 -0.6840  1.0398   6
   1   1  -9 0.88148 0.60792   1
   1   1  -9 -1.3414  8.2982   2
  -1   1   9 -3.7045  1.1434   3
  -1  -1  -9 107.024   8.057   1
  -1   1  -9 111.198   9.165   6
  -1   1  -9 99.3879  8.0236   1
  -3  -1  -9 7.01086 1.92316   6
  -3  -1  -9 3.26757 1.30598   1
  -3   1  -9 3.94131 2.43970   6
   3   1   9 0.97404 2.57973   4
  -3   1  -9 5.11581 1.54236   1
  -5  -1  -9 671.374  49.766   1
  -5  -1  -9 720.264  54.356   6
  -5   1  -9 681.847  49.981   1
  -5   1  -9 733.092  55.082   6
  -7  -1  -9 53.9653  6.4341   1
  -7   1  -9 48.5290  8.2386   6
  -7   1  -9 48.0961  6.2679   1
   8  -2  -9 -47.681  45.476   2
   8   2  -9  6.3245 51.2115   2
  -6  -2   9 82.4994 10.0668   6
   6  -2  -9 50.7065 31.9689   2
  -6   2   9 51.5739  8.6622   6
   6   2  -9 46.1569 32.3219   2
  -4  -2   9 0.82696 1.77549   6
  -4  -2   9 -0.9713  4.8368   5
   4  -2  -9 12.3238 15.3279   2
   4   2  -9 -1.0454 13.3010   2
  -4   2   9 1.73790 2.30046   6
   2  -2  -9 288.483  21.931   1
  -2  -2   9 303.571  24.065   6
   2  -2  -9 312.198  45.356   2
  -2   2   9 304.062  23.779   6
   2   2  -9 304.897  44.842   2
   0  -2   9 334.937  30.141   3
   0  -2  -9 326.952  24.470   1
   0  -2   9 326.164  27.947   6
   0   2   9 372.912  30.161   3
   0   2   9 354.093  25.857   6
  -2  -2  -9 1084.75   76.56   1
  -2  -2  -9 1135.03   82.07   6
  -2   2  -9 1100.64   84.39   6
   2   2   9 1051.45   77.81   4
  -4  -2  -9 8.55235 2.54293   6
  -4  -2  -9 7.23377 1.96935   1
  -4   2  -9 13.7496  2.5910   1
  -4   2  -9 16.3473  4.2913   6
   4   2   9 11.1324  2.9906   4
  -6  -2  -9 36.4297  4.7564   1
  -6   2  -9 38.9763  7.1337   6
  -6   2  -9 32.6635  4.8836   1
  -7  -3   9 -1.1948  3.5807   6
   7  -3  -9 -27.889  35.791   2
  -7   3   9 0.64379 4.17489   6
   7   3  -9 36.3978 39.7195   2
  -5  -3   9 57.9311 12.2062   5
  -5  -3   9 57.3088  8.6714   6
   5  -3  -9 58.6929 26.5337   2
  -5   3   9 68.1161  9.1383   6
   5   3  -9 71.9108  5.9077   4
   5   3  -9  6.9251 21.4633   2
  -3  -3   9 5.51357 2.47084   6
  -3  -3   9 1.29564 4.88366   5
   3  -3  -9 21.7353 14.9223   2
   3   3  -9  2.1851 12.7509   2
  -3   3   9 1.01260 1.94923   6
  -1  -3   9 1158.16   91.64   6
   1  -3  -9 1220.10  121.68   2
  -1  -3   9 1211.33   98.84   3
   1  -3  -9 1192.25   84.21   1
   1   3  -9 1277.89  121.97   2
  -1   3   9 1206.21   90.79   6
  -1  -3  -9 175.402  12.983   1
   1   3   9 170.583  15.060   4
  -3  -3  -9 79.7987  6.6211   1
  -3  -3  -9 81.0575  7.1518   6
   3   3   9 73.0385  7.0552   4
  -3   3  -9 68.2761 10.1710   6
  -5  -3  -9 68.9503  7.9606   6
  -5  -3  -9 63.8927  6.6655   1
  -5   3  -9 72.1625 10.2222   6
  -7  -3  -9 24.4563  4.3067   1
  -7   3  -9 32.3415  7.4063   6
  -7   3  -9 36.0739  5.4301   1
   6  -4  -9 60.9654 37.0739   2
  -6  -4   9 51.9211  8.6068   6
  -6  -4   9 39.5115 11.4216   5
  -6   4   9 52.5607  8.8098   6
   6   4  -9 55.3480  5.5594   4
   6   4  -9 -40.194  22.203   2
   4  -4  -9 63.0733 24.5183   2
  -4  -4   9 70.9123 13.2047   5
  -4  -4   9 76.2755  9.6172   6
  -4   4   9 68.4714  9.2751   6
   4   4  -9 74.8660  6.2833   4
   4   4  -9 64.8097 25.0451   2
  -2  -4   9 191.999  19.187   5
   2  -4  -9 152.642  29.562   2
  -2  -4   9 164.919  14.983   6
   2  -4  -9 157.778  13.498   1
   2   4  -9 159.791  29.808   2
  -2   4   9 167.062  14.744   6
   0  -4  -9 6.00728 8.38323   2
   0  -4  -9 14.9692  2.5887   1
   0  -4   9 26.9815  6.8296   5
   0  -4   9 17.7184  4.0269   3
   0   4   9 19.1406  3.5027   6
   0   4   9 14.4188  5.2612   4
   0   4   9 22.4541  3.9323   3
  -2  -4  -9 147.695  12.450   6
   2  -4   9 135.994  14.387   5
  -2  -4  -9 143.660  11.170   1
  -2   4  -9 142.045  14.049   6
   2   4   9 150.048  11.815   4
  -4  -4  -9 4.13583 1.65572   1
  -4  -4  -9 1.63843 2.10919   6
   4   4   9 2.59877 2.45266   4
  -4   4  -9 -0.5216  3.7966   6
  -6  -4  -9 16.9791  3.4168   1
  -6   4  -9 4.15186 4.75687   6
   7  -5  -9 18.6123 43.4426   2
  -7  -5   9 55.0828 10.2692   6
   7   5  -9  8.4599 39.8530   2
  -7   5   9 78.7158 11.3698   6
   5  -5  -9 10.3891 20.2260   2
  -5  -5   9 4.09721 6.66165   5
  -5  -5   9 5.37317 3.80539   6
  -5   5   9 8.43740 4.46552   6
   5   5  -9 -0.4685 17.9047   2
   5   5  -9 6.40825 1.78485   4
  -3  -5   9 185.225  23.337   5
   3  -5  -9 220.681  38.187   2
  -3  -5   9 188.693  17.605   6
   3   5  -9 194.783  14.464   4
   3   5  -9 179.142  35.508   2
  -3   5   9 191.280  17.645   6
  -1  -5   9 83.6727 12.2158   5
  -1  -5   9 70.3995 10.1700   6
   1  -5  -9 70.1133  7.4286   1
   1  -5  -9 60.0460 18.5800   2
  -1   5   9 74.6459  8.6534   4
  -1   5   9 65.3138  8.6939   6
   1   5  -9 78.6619 18.3165   2
  -1  -5  -9 70.4309  6.4312   1
   1  -5   9 73.5787 10.8962   5
   1   5   9 82.9048  7.8734   4
  -1   5  -9 72.5694  5.7349   4
  -3  -5  -9 34.8533  5.6854   6
  -3  -5  -9 51.0346  5.2662   1
  -3   5  -9 54.4163  9.7632   6
   3   5   9 49.5874  5.5686   4
  -5  -5  -9 31.7689  4.4802   1
  -5   5  -9 17.9537  6.9641   6
   5   5   9 49.1058  5.8260   4
  -7   5  -9 0.70980 3.06015   1
  -7   5  -9 7.87921 5.62294   6
   6  -6  -9 116.554  47.805   2
  -6  -6   9 201.254  22.206   6
   6   6  -9 212.938  15.900   4
   6   6  -9 88.6437 48.6880   2
  -6   6   9 212.737  20.542   6
   4  -6  -9 72.0071 25.5953   2
  -4  -6   9 106.523  12.574   6
  -4  -6   9 78.8396 14.6062   5
  -4   6   9 94.9201 12.1782   6
   4   6  -9 93.8348  7.8071   4
   4   6  -9 92.1525 29.2144   2
   2  -6  -9  9.9791 13.6418   2
  -2  -6   9 24.4786  6.8329   5
   2  -6  -9 32.1034  5.4321   1
  -2  -6   9 23.0412  5.8779   6
   2   6  -9  3.5126 12.6707   2
   2   6  -9 26.6905  3.1241   4
  -2   6   9 24.1591  5.9814   4
  -2   6   9 24.1646  5.8294   6
   0  -6  -9 52.2834  5.7017   1
   0  -6  -9 53.2853 13.9975   2
   0  -6   9 33.4367  7.8652   5
   0  -6   9 50.5194  6.1036   3
   0   6  -9 40.6873 11.7051   2
   0   6   9 48.8158  5.6561   3
   0   6   9 52.3962  6.2682   6
   0   6  -9 38.0672  3.8233   4
   0   6   9 57.1871  6.2751   4
  -2  -6  -9 166.582  13.185   1
   2  -6   9 153.884  16.975   5
  -2   6  -9 172.646  16.570   6
   2   6   9 180.483  13.664   4
  -2   6  -9 164.829  12.262   4
  -4  -6  -9 29.1034  4.2344   1
   4   6   9 32.3937  5.0713   4
  -4   6  -9 22.8644  8.3023   6
  -6  -6  -9 44.8621  5.8864   1
  -6   6  -9 32.2836  8.9778   6
   7  -7  -9 29.1833 55.6425   2
  -5  -7   9 120.828  15.576   6
  -5  -7   9 103.060  18.613   5
   5  -7  -9 53.2253 33.8867   2
  -5   7   9 151.526  16.788   6
   5   7  -9 132.589  10.466   4
  -3  -7   9 12.3921  5.1133   6
   3  -7  -9 16.2821 15.6895   2
  -3  -7   9 16.7161  7.2547   5
  -3   7   9 6.77624 4.42047   6
   3   7  -9 4.83650 1.72836   4
   3   7  -9  0.4303 13.1642   2
  -1  -7   9 49.9963  9.7803   5
   1  -7  -9 34.3236 14.1888   2
   1  -7  -9 45.8659  6.2793   1
  -1   7   9 41.9838  7.3842   6
  -1   7   9 32.9975  6.1150   4
   1   7  -9 45.6548 15.8174   2
   1   7  -9 40.5993  3.8386   4
   1  -7   9 1.78828 2.68711   3
   1  -7   9 2.69710 4.38805   5
  -1  -7  -9 4.25494 2.09749   1
  -1   7  -9 1.72073 1.03409   4
   1   7   9 -1.4447  1.8687   4
  -3  -7  -9 3.03594 2.06069   1
   3   7   9 2.00860 2.41390   4
  -3   7  -9 -1.1993  5.1561   6
  -5  -7  -9 109.581  10.051   1
  -5   7  -9 125.826  18.002   6
   5   7   9 110.939  10.207   4
  -6  -8   9 36.4372  9.0797   6
   6   8  -9 45.5118  5.6675   4
  -6   8   9 78.1391 11.4735   6
  -4  -8   9 2.74923 4.32054   6
   4   8  -9 1.50549 1.56424   4
  -4   8   9 2.50410 4.44902   6
  -2  -8   9 -2.5100  4.9446   5
  -2  -8   9 2.41024 4.37791   6
  -2   8   9 4.21593 3.88132   4
   2   8  -9 -1.6748  0.8200   4
  -2   8   9 0.85729 4.41432   6
   0  -8  -9 2.74913 2.42650   1
   0   8  -9 0.12482 0.87243   4
   0   8   9 1.49519 2.43603   4
   0   8   9 0.01129 2.31779   6
  -2  -8  -9 855.392  63.085   1
   2   8   9 882.824  63.443   4
  -2   8  -9 918.272  70.770   6
  -4  -8  -9 44.3613  5.9035   1
   4   8   9 40.0853  5.9299   4
  -4   8  -9 49.5659 11.9327   6
  -6  -8  -9 37.6174  5.7961   1
  -6   8  -9 31.3596 10.3393   6
  -5  -9   9 23.9407  8.3015   6
  -5   9   9 28.1383  8.0021   6
   5   9  -9 31.5104  4.2221   4
  -3  -9   9 9.11100 6.10290   6
  -3   9   9 1.49632 5.21783   6
   3   9  -9 3.80840 1.70832   4
  -3   9   9 11.3668  5.2613   4
   1  -9  -9 79.5744  9.9144   1
  -1   9   9 83.9452  9.5347   4
  -1   9   9 59.4786 10.4134   6
   1   9  -9 68.2595  6.0988   4
  -1  -9  -9 255.838  21.118   1
   1   9   9 266.613  21.009   4
  -1   9  -9 267.823  19.503   4
  -3  -9  -9 37.4524  5.7389   1
  -3   9  -9 35.1161 10.0165   6
   3   9   9 42.1959  5.8534   4
  -5  -9  -9 -0.1964  2.9318   1
   5   9   9 4.88280 3.48789   4
  -5   9  -9 -10.205   6.529   6
  -4 -10   9 8.35932 6.69423   6
   4  10  -9 4.48052 1.92018   4
  -4  10   9 12.1695  6.5603   6
  -2  10   9 40.1006  9.5582   6
   2  10  -9 43.0032  4.7865   4
  -2  10   9 39.6501  6.9107   4
   0 -10  -9 146.633  14.435   1
   0  10  -9 132.243  10.507   4
   0  10   9 126.789  12.098   4
   0  10   9 133.145  14.715   6
  -2 -10  -9 295.636  23.452   1
  -2  10  -9 278.679  27.594   6
   2  10   9 294.939  22.944   4
  -4 -10  -9 1.89478 3.01437   1
   4  10   9 3.13799 3.09892   4
  -4  10  -9 7.48295 8.41629   6
   5  11  -9 1.77340 2.00087   4
  -3 -11   9 -2.3042  6.6294   6
  -3  11   9 -5.1814  5.9720   6
   3  11  -9 5.47289 1.98989   4
  -1  11   9 -2.4505  3.0403   4
  -1  11   9 3.45958 5.65321   6
   1  11  -9 3.09284 1.62210   4
  -1 -11  -9 2.30064 3.77210   1
   1  11   9 -2.1367  2.5910   4
  -1  11  -9 5.49670 1.93028   4
  -3 -11  -9 310.085  25.264   1
   3  11   9 308.011  24.659   4
  -3  11  -9 328.164  35.719   6
  -4 -12   9 25.7048 11.1282   6
  -4  12   9 14.6477  9.2122   6
   4  12  -9 9.20956 2.71105   4
  -2  12   9 51.3883 12.2515   6
  -2  12   9 14.5745  6.5852   4
   2  12  -9 37.5239  4.5881   4
   0 -12  -9 3.84197 4.97711   1
   0  12  -9 5.69357 2.06889   4
   0  12   9 5.17647 3.97092   4
  -2 -12  -9 19.4972  5.8862   1
   2  12   9 14.3865  4.4677   4
  -2  12  -9 28.0217  9.1852   6
  -4 -12  -9 1.63901 4.19733   1
   4  12   9 2.50873 3.90381   4
   3  13  -9 113.452   9.944   4
   1  13  -9 3.32013 2.08777   4
  -1  13   9 -3.0781  4.0085   4
  -1 -13  -9 24.5824  7.1785   1
   1  13   9 19.9887  5.1440   4
  -1  13  -9 11.6097  6.0620   6
   8   0 -10 12.3832 47.3424   2
   6   0 -10 -20.181  16.364   2
  -6   0  10 2.12857 3.35509   6
   4   0 -10 43.1483 21.0801   2
  -4   0  10 50.6562  6.8579   6
   2   0 -10 1422.72   95.83   1
   2   0 -10 1450.15  142.51   2
  -2   0  10 1305.01  103.88   6
   0   0  10 189.430  19.183   3
   0   0 -10 210.280  14.931   1
   0   0  10 214.864  16.612   6
  -2   0 -10 68.5407  5.9794   1
  -2   0 -10 80.7301  6.8902   6
  -4   0 -10 14.5295  3.3805   6
  -4   0 -10 20.0657  2.9714   1
  -6   0 -10 4.16874 2.21347   1
  -6   0 -10 12.1692  3.9465   6
  -7  -1  10 3.66271 3.87871   6
   7  -1 -10 -10.357  31.298   2
   7   1 -10 -29.732  30.831   2
  -7   1  10 1.84156 4.07647   6
   5  -1 -10 -7.8682 15.6224   2
  -5  -1  10 11.4949  3.7805   6
  -5  -1  10 12.9340  8.1960   5
  -5   1  10 10.3874  3.8251   6
   5   1 -10 23.2544 21.0468   2
  -3  -1  10 1275.45   93.81   6
   3  -1 -10 1204.23  130.74   2
   3   1 -10 1169.10  130.37   2
  -3   1  10 1224.51   93.63   6
  -1  -1  10 20.7168  3.3350   6
   1  -1 -10  8.6400 10.8181   2
   1  -1 -10 19.7441  2.2521   1
  -1  -1  10 25.2243  4.0422   3
  -1   1  10 22.9640  2.7999   6
   1   1 -10 20.5728  1.8915   1
  -1   1  10 18.4731  3.4927   3
   1   1 -10 19.3734 11.8563   2
  -1  -1 -10 36.2258  3.3629   1
  -1   1 -10 39.5811  4.3779   6
  -1   1 -10 33.1143  3.5167   1
  -3  -1 -10 300.452  21.715   1
  -3  -1 -10 287.244  23.309   6
  -3   1 -10 307.414  21.894   1
  -5  -1 -10 71.0652  6.1277   1
  -5  -1 -10 56.2330  7.4745   6
  -5   1 -10 55.6996  6.4465   1
  -5   1 -10 63.8839  8.3650   6
  -7  -1 -10 10.1033  2.9597   1
  -7   1 -10 8.30968 2.88241   1
   8  -2 -10 -8.3069 41.8272   2
   8   2 -10 -13.624  43.821   2
   6  -2 -10 -12.969  20.233   2
  -6  -2  10 0.88231 2.99777   6
  -6  -2  10 -0.3609  6.3402   5
   6   2 -10 5.37033 1.98232   4
  -6   2  10 -0.0069  3.2943   6
   6   2 -10 -5.2654 19.2989   2
  -4  -2  10 236.771  25.783   5
  -4  -2  10 234.722  20.052   6
   4  -2 -10 198.350  41.221   2
   4   2 -10 250.349  46.070   2
  -4   2  10 230.126  19.895   6
   2  -2 -10 4.96301 1.98856   1
   2  -2 -10 -2.6834 11.2256   2
  -2  -2  10 6.43056 2.28071   6
   2   2 -10 15.1311 13.9062   2
  -2   2  10 3.75865 1.90203   6
   0  -2 -10 683.834  49.867   1
   0  -2  10 714.648  60.114   3
   0   2  10 757.679  60.051   3
   0   2 -10 703.976  49.747   1
  -2  -2 -10 589.807  42.271   1
  -2  -2 -10 616.260  45.057   6
   2   2  10 574.261  43.621   4
  -2   2 -10 600.814  47.410   6
  -4  -2 -10 8.79799 2.47622   6
  -4  -2 -10 16.9992  2.5929   1
  -4   2 -10 9.33999 3.58571   6
   4   2  10 7.61515 3.17146   4
  -4   2 -10 12.4246  2.6118   1
  -6  -2 -10 57.6177  6.6475   1
  -6   2 -10 71.7449  9.5584   6
  -6   2 -10 62.8065  7.1573   1
   7  -3 -10 37.6501 39.1771   2
  -7  -3  10 8.01242 4.19678   6
  -7   3  10 4.81071 4.39017   6
   7   3 -10 -13.753  33.095   2
  -5  -3  10 53.1927 12.3167   5
  -5  -3  10 57.6553  8.3778   6
   5  -3 -10 49.2972 25.2620   2
  -5   3  10 54.2895  8.1037   6
   5   3 -10 25.0527 22.8525   2
  -3  -3  10 119.618  17.929   5
  -3  -3  10 117.547  11.664   6
   3  -3 -10 166.597  32.932   2
  -3   3  10 126.938  11.492   6
   3   3 -10 115.182  29.144   2
  -1  -3  10 193.802  17.395   3
   1  -3 -10 185.147  14.584   1
   1  -3 -10 225.598  34.241   2
  -1  -3  10 192.565  16.999   6
  -1   3  10 201.646  15.746   6
   1   3 -10 219.614  33.313   2
  -1   3  10 197.783  17.372   3
  -1  -3 -10 52.0001  4.7381   1
   1   3  10 63.7523  7.4490   4
  -3  -3 -10 2.74259 1.41026   1
  -3  -3 -10 2.87019 1.66852   6
   3   3  10 3.94806 2.63193   4
  -3   3 -10 4.36523 3.40095   6
  -5  -3 -10 3.85028 1.78111   1
  -5   3 -10 4.52190 3.98506   6
  -5   3 -10 1.23107 1.84808   1
  -7  -3 -10 11.1215  3.0733   1
  -7   3 -10 6.07193 5.73663   6
  -7   3 -10 10.4301  3.3683   1
   6  -4 -10 -10.381  23.434   2
  -6  -4  10 11.8790  7.7782   5
  -6  -4  10 3.83054 3.75206   6
   6   4 -10 -3.1235 24.8320   2
  -6   4  10 7.61496 4.55373   6
   6   4 -10 3.52279 1.81334   4
  -4  -4  10 0.58183 2.25379   6
  -4  -4  10 -5.4273  4.5193   5
   4  -4 -10  7.6167 16.8979   2
  -4   4  10 1.57865 2.76634   6
   4   4 -10 -10.698  13.316   2
  -2  -4  10 494.047  39.670   6
  -2  -4  10 483.042  45.965   5
   2  -4 -10 517.495  36.420   1
   2  -4 -10 505.337  59.339   2
   2   4 -10 494.409  59.059   2
  -2   4  10 485.508  39.116   6
   0  -4 -10 36.0674 11.8683   2
   0  -4 -10 23.8695  3.2363   1
   0  -4  10 26.2035  4.9199   3
   0  -4  10 38.9732  8.2395   5
   0   4  10 29.3989  4.0599   6
   0   4  10 19.6117  4.5312   4
   0   4  10 18.4985  4.2345   3
   2  -4  10 162.206  16.919   5
  -2  -4 -10 158.917  12.844   1
  -2  -4 -10 192.876  14.386   6
   2   4  10 157.106  13.645   4
  -2   4 -10 176.781  16.179   6
  -4  -4 -10 15.5684  2.7519   1
  -4   4 -10 3.85910 4.57169   6
   4   4  10 15.3093  3.7738   4
  -6  -4 -10 2.45759 1.93786   1
  -6   4 -10 1.61191 2.33158   1
  -6   4 -10 2.06085 3.81300   6
  -7  -5  10 74.8058 11.2003   6
   7  -5 -10 10.5542 39.1424   2
   7   5 -10 -25.597  35.279   2
  -7   5  10 39.6310  8.8322   6
  -5  -5  10 27.4603  9.1394   5
   5  -5 -10 11.3788 18.8531   2
  -5  -5  10 29.2957  6.7315   6
   5   5 -10 39.2113  4.3998   4
  -5   5  10 40.0095  7.2367   6
   5   5 -10 -4.2194 18.5496   2
   3  -5 -10 -0.4494 13.5473   2
  -3  -5  10 4.13709 4.95949   5
  -3  -5  10 1.20380 3.03791   6
   3   5 -10  0.7778 12.8205   2
   3   5 -10 3.24736 1.44477   4
  -3   5  10 8.55595 3.69523   6
   1  -5 -10 100.418  22.538   2
   1  -5 -10 89.5615  8.0954   1
  -1  -5  10 145.725  16.437   5
  -1  -5  10 88.8125 11.8993   6
  -1   5  10 81.2702 10.0532   4
  -1   5  10 78.0728  9.8515   6
   1   5 -10 106.395  22.254   2
  -1  -5 -10 99.1022  8.3070   1
   1  -5  10 120.003  14.011   5
   1   5  10 93.5167  9.0962   4
  -3  -5 -10 5.25801 1.85948   1
   3   5  10 2.03130 2.56599   4
  -3   5 -10 1.95929 4.43721   6
  -5  -5 -10 15.5166  3.1313   1
  -5   5 -10 16.0872  6.4558   6
  -7  -5 -10 56.2868  6.6649   1
  -7   5 -10 40.3058  6.4821   1
  -7   5 -10 32.6189  8.9425   6
  -6  -6  10 557.277  48.069   6
   6  -6 -10 473.320  89.878   2
   6   6 -10 362.212  83.172   2
   6   6 -10 605.510  41.502   4
  -6   6  10 581.684  47.664   6
   4  -6 -10 367.828  57.876   2
  -4  -6  10 355.105  35.579   5
  -4  -6  10 329.960  30.341   6
   4   6 -10 437.697  61.483   2
  -4   6  10 333.379  30.037   6
   4   6 -10 362.800  25.873   4
   2  -6 -10 71.6980  9.2110   1
  -2  -6  10 87.1303 13.9666   5
   2  -6 -10 85.1547 22.6400   2
  -2  -6  10 78.2697 11.0698   6
  -2   6  10 89.7429 10.7289   6
   2   6 -10 61.2783 19.5492   2
   2   6 -10 85.6026  6.8189   4
   0  -6  10 -3.1185  3.3513   5
   0  -6 -10 -0.2876  1.4823   1
   0  -6 -10 5.26504 8.72007   2
   0  -6  10 0.26252 2.02269   3
   0   6 -10 -0.2781  7.2694   2
   0   6 -10 0.67044 0.80729   4
   0   6  10 3.88515 2.72879   4
   0   6  10 1.10538 1.68140   3
   0   6  10 2.08462 2.40190   6
  -2  -6 -10 118.785  10.522   1
   2  -6  10 139.907  15.701   5
  -2   6 -10 134.361  14.949   6
   2   6  10 117.963  11.025   4
  -2   6 -10 137.731   9.729   4
  -4  -6 -10 159.272  12.166   1
   4   6  10 133.506  12.211   4
  -4   6 -10 135.390  19.100   6
  -6  -6 -10 9.06450 3.31319   1
  -6   6 -10 12.5491  6.4540   6
   7  -7 -10 123.381  59.818   2
  -5  -7  10 32.3758 10.4336   5
   5  -7 -10 36.3316 27.5170   2
  -5  -7  10 45.0097  8.6375   6
  -5   7  10 34.9433  7.7869   6
   5   7 -10 34.9324  4.4966   4
   3  -7 -10 13.8990 14.7932   2
  -3  -7  10 16.7686  5.2143   6
  -3  -7  10 -0.1950  5.0377   5
  -3   7  10 5.98993 4.23882   6
   3   7 -10 9.74961 2.06542   4
   3   7 -10 -8.2338 13.9555   2
   1  -7 -10 13.1566 13.3630   2
   1  -7 -10 3.44927 2.86407   1
  -1  -7  10 18.5027  6.1679   5
  -1   7  10 4.96168 3.85216   6
   1   7 -10 -6.7966 10.3104   2
  -1   7  10 10.9998  3.8870   4
   1   7 -10 11.4491  1.8886   4
  -1  -7 -10 1.47987 1.84227   1
   1  -7  10 -3.0601  2.5744   3
   1  -7  10 -0.1541  4.1404   5
  -1   7 -10 -0.6202  0.7815   4
   1   7  10 -0.7657  2.1970   4
  -3  -7 -10 -0.8721  1.5024   1
   3   7  10 2.70722 3.46228   4
  -3   7 -10 3.94085 5.13060   6
  -5  -7 -10 37.8273  5.1990   1
   5   7  10 30.8689  5.1197   4
  -5   7 -10 22.3857  8.6588   6
  -6  -8  10 4.69271 5.54623   6
  -6   8  10 5.80477 5.00862   6
   6   8 -10 5.85238 2.42519   4
  -4  -8  10 35.3963 11.0056   5
  -4  -8  10 48.4520  9.3693   6
   4   8 -10 32.2783  4.2250   4
  -4   8  10 26.7303  7.4972   6
  -2  -8  10 13.8822  6.1801   5
  -2  -8  10 3.82293 5.11201   6
   2   8 -10 4.49869 1.59545   4
  -2   8  10 9.17488 5.00728   6
  -2   8  10 9.40469 4.79693   4
   0  -8  10 52.3840 10.3344   5
   0  -8 -10 41.2198  6.0775   1
   0   8  10 37.0217  6.3678   6
   0   8 -10 43.5872  3.9562   4
   0   8  10 38.3699  6.0885   4
  -2  -8 -10 1.81398 2.26834   1
  -2   8 -10 1.04514 3.49592   6
   2   8  10 2.78343 3.20023   4
  -4  -8 -10 7.11067 2.91314   1
  -4   8 -10 6.63323 7.00543   6
   4   8  10 8.80427 3.86013   4
  -6  -8 -10 8.94758 3.56955   1
  -6   8 -10 15.6350  8.9790   6
  -5  -9  10 12.4768  5.7378   6
  -5   9  10 12.4179  6.1973   6
   5   9 -10 2.49985 1.92416   4
  -3  -9  10 0.98199 5.21330   6
   3   9 -10 0.01208 1.14157   4
  -3   9  10 -0.0697  4.7549   6
   1  -9 -10 1.53382 3.45401   1
  -1   9  10 4.09864 3.80056   4
  -1   9  10 -1.3606  3.9147   6
   1   9 -10 0.93850 1.17150   4
  -1  -9 -10 3.44910 2.63077   1
  -1   9 -10 3.23375 1.46840   4
   1   9  10 6.14324 3.11064   4
  -3  -9 -10 6.19108 2.88204   1
  -3   9 -10 7.54141 6.82015   6
   3   9  10 3.33008 2.99088   4
  -5  -9 -10 1.66587 2.79231   1
   5   9  10 0.19267 3.44591   4
  -5   9 -10 4.19107 7.81159   6
  -4 -10  10 2.77160 5.72757   6
   4  10 -10 -0.0665  1.4367   4
  -4  10  10 5.11662 6.08501   6
  -2  10  10 2.53046 4.62753   4
  -2  10  10 -0.8451  5.7217   6
   2  10 -10 7.24962 1.99776   4
   0 -10 -10 101.252  11.637   1
   0  10  10 96.4445 10.9959   4
   0  10 -10 103.973   8.425   4
  -2 -10 -10 4.00550 3.27234   1
   2  10  10 1.45388 3.16469   4
  -2  10 -10 3.79472 4.58497   6
  -4 -10 -10 1.12134 2.90417   1
   4  10  10 1.90785 3.72950   4
  -4  10 -10 1.72305 7.49784   6
  -3 -11  10 25.2237 10.2851   6
   3  11 -10 28.5551  3.9547   4
  -3  11  10 27.0349  8.6686   6
   1 -11 -10 21.6259  6.4354   1
   1  11 -10 37.4239  4.2036   4
  -1  11  10 32.1928  6.4017   4
  -1 -11 -10 31.1118  6.5767   1
  -1  11 -10 41.2131  4.5749   4
   1  11  10 31.7147  5.8812   4
  -3 -11 -10 163.220  15.984   1
   3  11  10 199.907  16.145   4
  -3  11 -10 178.439  24.614   6
   4  12 -10 43.6863  5.3629   4
   2  12 -10 12.6615  2.6421   4
  -2  12  10 8.33741 5.78187   4
   0 -12 -10 7.95172 4.79660   1
   0  12 -10 5.23999 1.93577   4
   0  12  10 -1.5695  3.7761   4
  -2 -12 -10 139.214  15.143   1
  -2  12 -10 146.007  19.419   6
   2  12  10 124.893  13.497   4
   1  13 -10 8.02407 2.38577   4
  -1  13  10 -0.2600  4.6859   4
  -1 -13 -10 -6.8482  4.1754   1
   1  13  10 -5.9738  3.2969   4
  -1  13 -10 2.93282 4.53835   6
   8   0 -11 -14.300  44.236   2
  -6   0  11 1.85099 2.97463   6
   6   0 -11 -6.4789 20.0137   2
   4   0 -11  9.4092 16.8398   2
  -4   0  11 -0.4002  2.0339   6
   2   0 -11 16.9821 13.8861   2
   0   0  11 10.4203  3.7713   3
   0   0 -11 0.08933 0.67783   1
   0   0  11 2.31949 2.05503   6
  -2   0 -11 0.92943 0.94133   1
  -2   0 -11 0.24234 1.48129   6
  -4   0 -11 2.92204 1.56143   1
  -4   0 -11 0.99115 2.22794   6
  -6   0 -11 0.39558 1.73337   1
   7  -1 -11 49.1449 39.8395   2
  -7  -1  11 69.8582 10.7290   6
   7   1 -11 45.5404 39.4583   2
  -7   1  11 87.8097 11.7379   6
   5  -1 -11 47.7507 25.3179   2
  -5  -1  11 4.39644 7.29247   5
  -5  -1  11 35.1358  6.0368   6
   5   1 -11  8.3367 18.8201   2
  -5   1  11 24.0113  5.2221   6
  -3  -1  11 47.0771  6.2439   6
   3  -1 -11 65.1574 21.5679   2
  -3   1  11 59.7760  6.5866   6
   3   1 -11 18.2254 16.1260   2
  -1  -1  11 53.9191  5.8048   6
  -1  -1  11 53.8435  6.6696   3
   1  -1 -11 62.4350 18.0860   2
   1  -1 -11 48.7199  4.1738   1
   1   1 -11 51.0426  3.9364   1
  -1   1  11 54.3828  6.5992   3
  -1   1  11 45.0941  4.6211   6
   1   1 -11 43.7955 15.5534   2
  -1  -1 -11 7.21775 1.50307   1
  -1   1 -11 9.35241 1.61913   1
  -1   1 -11 11.7105  2.3130   6
  -3  -1 -11 232.509  17.949   1
  -3  -1 -11 241.883  19.229   6
  -3   1 -11 257.091  18.153   1
  -5  -1 -11 197.138  14.026   1
  -5   1 -11 157.762  13.851   1
  -5   1 -11 176.587  16.054   6
  -7  -1 -11 0.48830 1.99644   1
  -7   1 -11 -2.8474  1.7941   1
   6  -2 -11 -15.777  20.367   2
  -6  -2  11 5.67281 3.74645   6
  -6  -2  11 3.70460 7.17425   5
  -6   2  11 8.24271 4.12631   6
   6   2 -11 -6.8696 21.2251   2
  -4  -2  11 33.0072 10.3687   5
   4  -2 -11 20.2109 18.0600   2
  -4  -2  11 23.2215  4.6784   6
  -4   2  11 25.2822  4.8881   6
   4   2 -11 35.8821 20.7404   2
   2  -2 -11 196.191  36.310   2
  -2  -2  11 180.310  16.102   6
   2  -2 -11 196.141  14.467   1
   2   2 -11 164.090  33.795   2
  -2   2  11 194.854  15.644   6
   0  -2  11 13.7832  4.1301   3
   0  -2 -11 18.1352  2.2779   1
   0   2  11 15.3214  4.2099   3
   0   2 -11 14.2504  1.9079   1
  -2  -2 -11 213.247  16.031   6
  -2  -2 -11 212.462  15.446   1
  -2   2 -11 211.843  15.573   1
   2   2  11 197.754  16.868   4
  -2   2 -11 188.703  18.156   6
  -4  -2 -11 22.6219  3.2143   1
  -4   2 -11 21.6674  3.5312   1
  -4   2 -11 19.4198  4.6932   6
   4   2  11 28.6688  4.9628   4
  -6  -2 -11 1.94726 1.85633   1
  -6   2 -11 1.32005 3.55294   6
  -6   2 -11 5.43782 2.37114   1
  -7  -3  11 0.50982 3.96908   6
   7  -3 -11 21.0356 34.8146   2
  -7   3  11 7.59183 4.91234   6
   7   3 -11  7.8137 34.5505   2
  -5  -3  11 23.4766  5.2945   6
  -5  -3  11 11.1436  8.0571   5
   5  -3 -11 40.6080 23.3377   2
   5   3 -11  4.1772 18.1689   2
  -5   3  11 19.9155  4.8517   6
   3  -3 -11 95.3257 28.1026   2
  -3  -3  11 108.799  17.491   5
  -3  -3  11 119.922  11.158   6
  -3   3  11 107.914  10.491   6
   3   3 -11 113.686  29.228   2
  -1  -3  11 3271.11  265.88   3
  -1  -3  11 3268.14  245.03   6
   1  -3 -11 3181.92  314.25   2
   1  -3 -11 3298.34  226.34   1
  -1   3  11 3220.38  243.48   6
   1   3 -11 3212.26  314.05   2
   1   3 -11 3275.12  225.74   1
  -1   3  11 3305.09  265.83   3
  -1  -3 -11 288.566  20.271   1
   1   3  11 257.280  22.015   4
  -3  -3 -11 0.62168 1.12447   1
   3   3  11 8.66966 4.11811   4
  -3   3 -11 -1.9229  3.0186   6
  -5  -3 -11 0.96196 1.47629   1
  -5   3 -11 0.43641 1.77544   1
  -5   3 -11 9.30410 4.26784   6
  -7  -3 -11 11.0180  3.0903   1
  -7   3 -11 5.24042 3.02394   1
  -6  -4  11 0.79088 3.75579   6
  -6  -4  11 0.87159 7.26856   5
   6  -4 -11  7.3751 24.5124   2
   6   4 -11 -3.0958 24.4844   2
  -6   4  11 -0.7737  3.4517   6
   6   4 -11 1.25377 1.65329   4
  -4  -4  11 48.4500  7.5817   6
   4  -4 -11 74.3137 25.7946   2
  -4  -4  11 51.5917 11.8985   5
   4   4 -11 12.9954 19.2845   2
  -4   4  11 47.0284  7.1358   6
  -2  -4  11 55.4124  7.6932   6
   2  -4 -11 96.8466 24.5527   2
  -2  -4  11 68.9964 12.2800   5
   2  -4 -11 67.0103  7.0184   1
  -2   4  11 48.9085  6.7374   6
   2   4 -11 76.6394 21.7918   2
   0  -4  11 1050.90   80.13   3
   0  -4  11 972.118  82.553   5
   0  -4 -11 985.213  67.283   1
   0  -4 -11 940.285  97.243   2
   0   4  11 842.571  69.011   4
   0   4  11 934.622  72.176   6
   0   4  11 953.816  79.565   3
  -2  -4 -11 36.8237  4.2639   1
   2  -4  11 26.8413  6.4113   5
  -2   4 -11 45.1178  7.0454   6
   2   4  11 45.6419  5.9334   4
  -4  -4 -11 18.6733  3.0562   1
  -4   4 -11 15.5319  5.6846   6
   4   4  11 9.02560 3.69858   4
  -6  -4 -11 -1.1321  1.7961   1
  -6   4 -11 0.31086 2.32065   1
  -6   4 -11 1.32471 4.36476   6
  -7  -5  11 -1.1870  4.2542   6
   7  -5 -11 -35.071  36.633   2
  -7   5  11 2.29978 4.79588   6
   7   5 -11 -7.6133 36.2956   2
  -5  -5  11 179.842  17.958   6
   5  -5 -11 173.605  41.743   2
  -5  -5  11 159.827  23.961   5
   5   5 -11 190.219  14.210   4
  -5   5  11 187.613  17.579   6
   5   5 -11 128.595  38.095   2
  -3  -5  11 298.422  26.112   6
  -3  -5  11 291.675  31.305   5
   3  -5 -11 282.793  47.824   2
   3   5 -11 307.297  49.065   2
  -3   5  11 317.895  25.720   6
  -1  -5  11 82.5126 12.9139   5
  -1  -5  11 67.7361 10.1928   6
   1  -5 -11 65.8615  7.0370   1
  -1  -5  11 69.0582  7.1050   3
   1  -5 -11 57.7689 18.8924   2
   1   5 -11 70.1233 19.0655   2
  -1   5  11 61.1327  7.7929   6
  -1   5  11 52.6603  8.2911   4
   1  -5  11 41.1143  8.6613   5
  -1  -5 -11 39.7179  4.7127   1
   1   5  11 43.7203  7.0777   3
   1   5  11 41.5239  6.0913   4
  -3  -5 -11 1.16972 1.52646   1
  -3   5 -11 3.77340 4.43076   6
   3   5  11 -4.0125  2.2108   4
  -5  -5 -11 71.0137  7.1926   1
  -5   5 -11 50.8950 10.2746   6
  -7  -5 -11 17.1637  4.1128   1
  -7   5 -11 14.1810  4.1030   1
  -7   5 -11 11.8490  6.3323   6
   6  -6 -11 -21.568  25.548   2
  -6  -6  11 12.7245  9.7730   5
  -6  -6  11 17.7232  6.5424   6
  -6   6  11 23.2726  6.8599   6
   6   6 -11 -25.625  24.572   2
   6   6 -11 28.5025  4.0372   4
  -4  -6  11 292.880  25.983   6
   4  -6 -11 298.019  52.059   2
  -4  -6  11 256.124  30.019   5
   4   6 -11 291.317  21.429   4
  -4   6  11 295.377  25.434   6
   2  -6 -11 89.4594 23.0192   2
  -2  -6  11 71.0543 10.7310   6
   2  -6 -11 89.8920  9.5445   1
  -2  -6  11 74.2221 13.2342   5
   2   6 -11 77.4146  6.4371   4
  -2   6  11 77.5335  9.9488   6
   2   6 -11 35.7773 18.5287   2
   0  -6 -11 21.6961 11.4637   2
   0  -6 -11 11.4036  2.7741   1
   0  -6  11 11.4895  3.4810   3
   0  -6  11 17.7000  6.1157   5
   0   6  11 9.80227 2.90761   3
   0   6  11 9.68616 3.77927   4
   0   6 -11 16.9172  2.1775   4
   0   6 -11 -0.0655  7.3051   2
   0   6  11 8.69517 3.16650   6
  -2  -6 -11 66.7997  6.7854   1
   2  -6  11 72.4320 10.4932   5
  -2   6 -11 62.9519  9.5004   6
  -2   6 -11 60.5559  5.1686   4
   2   6  11 74.9191  8.0018   4
  -4  -6 -11 216.266  16.428   1
  -4   6 -11 193.679  23.685   6
   4   6  11 201.014  16.857   4
  -6  -6 -11 26.0274  4.4945   1
  -6   6 -11 10.9121  7.1863   6
  -5  -7  11 19.4744  6.4379   6
   5  -7 -11 16.4753 22.2141   2
  -5  -7  11 10.0586  8.3559   5
   5   7 -11 30.6493  3.8864   4
  -5   7  11 22.6362  6.3514   6
   3  -7 -11 32.3139 19.1376   2
  -3  -7  11 35.5227  9.8339   5
  -3  -7  11 35.3593  7.6936   6
   3   7 -11 39.5702  4.5364   4
  -3   7  11 47.4804  7.9832   6
   3   7 -11 68.8695 23.4643   2
   1  -7 -11 -3.3050  2.2533   1
   1  -7 -11  9.7085 12.3993   2
  -1  -7  11 7.23588 4.81205   5
   1   7 -11 0.76121 0.99858   4
  -1   7  11 5.08354 3.85491   4
   1   7 -11  3.1525 10.5107   2
  -1   7  11 4.75162 3.81615   6
   1  -7  11 118.296  14.451   5
   1  -7  11 93.4386 11.6634   3
  -1  -7 -11 89.9722  8.3951   1
   1   7  11 95.0610  9.9316   4
   1   7  11 81.2487 10.4529   3
  -1   7 -11 92.5005  7.2857   4
  -3  -7 -11 29.8023  4.3804   1
   3   7  11 29.3850  5.3679   4
  -3   7 -11 27.2442  8.0263   6
  -5  -7 -11 45.3258  5.8196   1
  -5   7 -11 48.5236 11.1260   6
   5   7  11 29.6130  5.8093   4
  -6  -8  11 14.0439  7.0374   6
   6   8 -11 11.3414  2.9374   4
  -6   8  11 6.01095 6.02662   6
  -4  -8  11 116.747  16.147   6
  -4  -8  11 100.368  19.181   5
   4   8 -11 138.134  10.462   4
  -4   8  11 110.765  15.094   6
  -2  -8  11 2.00427 4.87395   5
   2  -8 -11 0.07958 3.50341   1
  -2  -8  11 5.98049 5.64566   6
  -2   8  11 -2.2470  7.5542   4
  -2   8  11 14.5318  5.3718   6
   2   8 -11 8.65672 1.96553   4
   0  -8 -11 -3.5848  1.8493   1
   0  -8  11 5.22001 5.14156   5
   0   8  11 0.13526 2.80739   4
   0   8 -11 1.32980 1.11776   4
  -2  -8 -11 7.80723 2.79797   1
  -2   8 -11 11.5347  4.8306   6
   2   8  11 18.7144  4.7474   4
  -4  -8 -11 -0.5179  2.0513   1
   4   8  11 -0.2443  3.1760   4
  -4   8 -11 -0.5983  5.5422   6
  -6   8 -11 147.702  20.943   6
  -5  -9  11 93.1349 15.2397   6
  -5   9  11 98.2169 14.2809   6
   5   9 -11 105.696   9.105   4
  -3  -9  11 11.8765  6.5471   6
  -3  -9  11 0.66017 6.45450   5
   3   9 -11 9.50190 2.15838   4
  -3   9  11 7.04487 5.22428   6
   1  -9 -11 93.8404 10.8230   1
  -1  -9  11 80.7746 15.0567   5
  -1   9  11 72.0350  9.7295   4
   1   9 -11 83.9381  7.0069   4
  -1  -9 -11 546.170  39.843   1
   1   9  11 521.698  39.981   4
  -3  -9 -11 -0.0417  2.3509   1
   3   9  11 -0.7952  3.4219   4
  -3   9 -11 3.30293 6.29975   6
  -5  -9 -11 -5.4246  2.2711   1
   5   9  11 3.49281 4.03978   4
  -5   9 -11 -3.0428  7.2285   6
  -4 -10  11 3.24065 6.45104   6
  -4  10  11 -1.6345  5.0255   6
   4  10 -11 4.58339 1.90908   4
   2  10 -11 18.1322  3.0214   4
  -2  10  11 24.5444  7.3184   4
   0 -10 -11 31.4019  6.3363   1
   0  10 -11 40.3289  4.3074   4
   0  10  11 31.2851  6.1895   4
  -2 -10 -11 37.4246  6.3090   1
  -2  10 -11 43.9698  9.0466   6
   2  10  11 43.4616  6.8195   4
  -4 -10 -11 26.4886  5.6045   1
   4  10  11 22.2009  5.5031   4
  -4  10 -11 29.8088 11.6576   6
   3  11 -11 7.60769 2.28455   4
   1 -11 -11 0.80812 4.33406   1
  -1  11  11 2.62002 4.17462   4
   1  11 -11 -0.4369  1.3238   4
  -1 -11 -11 7.54934 4.18963   1
   1  11  11 6.05207 3.82976   4
  -3 -11 -11 86.1589 10.1698   1
   3  11  11 65.1790  9.0726   4
  -3  11 -11 102.728  17.311   6
  -2  12  11 -0.2560  5.3748   4
   2  12 -11 3.42442 1.76814   4
   0 -12 -11 22.6665  6.4227   1
   0  12 -11 28.0490  3.8674   4
   0  12  11 24.5231  6.6291   4
  -2 -12 -11 53.3968  8.9346   1
   2  12  11 44.2612  7.7291   4
  -2  12 -11 68.1111 12.4547   6
  -1  13  11 -1.7050  4.6796   4
   1  13 -11 0.34631 1.88541   4
  -1 -13 -11 9.46513 5.51541   1
  -1  13 -11 -2.0401  4.6740   6
   1  13  11 3.89446 4.74159   4
  -6   0  12 23.1764  5.8448   6
   6   0 -12 20.5713 27.6967   2
   4   0 -12 353.249  64.355   2
  -4   0  12 495.083  37.827   6
   2   0 -12 643.196  78.316   2
   2   0 -12 699.865  48.205   1
  -2   0  12 685.367  52.691   6
   0   0  12 2.18071 2.16816   6
   0   0  12 4.44335 2.98154   3
   0   0 -12 1.74206 0.86067   1
  -2   0 -12 1464.65  102.20   1
  -4   0 -12 1916.13  137.97   1
  -4   0 -12 2041.13  149.00   6
  -6   0 -12 188.401  15.088   1
   7  -1 -12 17.6803 35.9446   2
  -7  -1  12 86.9591 12.5905   6
  -7   1  12 133.845  14.345   6
   7   1 -12 46.0105 37.5150   2
   5  -1 -12  8.0704 19.2029   2
  -5  -1  12 3.89764 7.15536   5
  -5  -1  12 4.60087 3.01857   6
  -5   1  12 5.04370 3.22002   6
   5   1 -12  7.0576 18.9347   2
   3  -1 -12 84.8869 25.4237   2
  -3  -1  12 117.824  10.862   6
   3   1 -12 119.509  29.680   2
  -3   1  12 119.816  10.746   6
   1  -1 -12 45.4497 17.5645   2
   1  -1 -12 45.8068  4.0382   1
  -1  -1  12 45.9094  6.4136   3
  -1  -1  12 50.0453  5.6942   6
  -1   1  12 55.0220  6.7903   3
  -1   1  12 48.5807  4.5475   6
   1   1 -12 57.5508 17.6971   2
   1   1 -12 46.2192  3.7992   1
  -1  -1 -12 92.7910  6.7589   1
  -1   1 -12 86.1500  7.5024   6
  -1   1 -12 73.0286  6.5066   1
  -3  -1 -12 153.932  12.260   1
  -3   1 -12 166.351  12.419   1
  -5  -1 -12 1113.87   77.49   1
  -5   1 -12 1078.83   77.57   1
  -7  -1 -12 0.24716 2.17327   1
  -7   1 -12 1.17524 2.29353   1
  -6  -2  12 -1.8651  7.1305   5
  -6  -2  12 -0.3156  2.8857   6
   6  -2 -12 -6.0763 18.7965   2
   6   2 -12 -5.4376 17.6144   2
  -6   2  12 2.76044 3.49398   6
  -4  -2  12 16.5870  4.3108   6
   4  -2 -12 19.0081 16.6680   2
  -4  -2  12 31.2068 10.3888   5
  -4   2  12 18.9221  4.2334   6
   4   2 -12 21.6333 19.5448   2
   2  -2 -12 76.6924 24.3829   2
   2  -2 -12 70.8732  6.3081   1
  -2  -2  12 88.0748  8.5973   6
   2   2 -12 66.9759 21.5714   2
  -2   2  12 65.7977  6.6619   6
   0  -2 -12 54.6085  4.9824   1
   0  -2  12 68.4571  8.7811   3
   0   2  12 62.1778  8.3885   3
   0   2 -12 59.9176  4.8404   1
  -2  -2 -12 1.23992 1.11036   1
  -2   2 -12 2.82447 2.71623   6
  -2   2 -12 -0.1981  1.0530   1
  -4  -2 -12 9.00165 2.11446   1
   4   2  12 2.56625 4.37437   4
  -4   2 -12 12.0127  4.1785   6
  -4   2 -12 8.61413 2.19512   1
  -6  -2 -12 20.0549  3.6249   1
  -6   2 -12 21.9051  3.9645   1
  -7  -3  12 -1.6634  4.0194   6
   7  -3 -12  8.4207 32.2346   2
  -7   3  12 4.46229 4.15010   6
   7   3 -12 -30.546  29.313   2
  -5  -3  12 10.0441  4.1168   6
   5  -3 -12 12.4136 20.9589   2
  -5  -3  12 7.43194 8.10767   5
   5   3 -12 -3.1301 18.1498   2
  -5   3  12 19.2539  4.9128   6
   3  -3 -12 100.637  28.603   2
  -3  -3  12 117.176  18.609   5
  -3  -3  12 103.671  11.047   6
   3   3 -12 106.772  28.192   2
  -3   3  12 126.696  10.921   6
   1  -3 -12 1636.91  171.72   2
  -1  -3  12 1767.42  140.69   3
  -1  -3  12 1686.35  130.00   6
   1  -3 -12 1702.18  119.39   1
  -1   3  12 1717.21  140.53   3
  -1   3  12 1700.78  128.23   6
   1   3 -12 1610.93  170.94   2
   1   3 -12 1767.53  118.83   1
  -1  -3 -12 362.357  25.172   1
   1   3  12 322.314  26.939   4
  -3  -3 -12 7.18520 1.91426   1
   3   3  12 13.6062  4.0903   4
  -3   3 -12 8.45399 4.40114   6
  -5  -3 -12 -0.6548  1.4400   1
  -5   3 -12 3.30194 1.97197   1
  -5   3 -12 0.26906 3.68642   6
  -7  -3 -12 1.80311 2.48582   1
  -7   3 -12 9.02637 3.16049   1
   6  -4 -12 29.8888 26.1832   2
  -6  -4  12 60.4451 10.0274   6
  -6  -4  12 34.3218 11.8558   5
  -6   4  12 53.2032  9.0063   6
   6   4 -12 67.9277  5.9070   4
   6   4 -12 19.3800 27.1932   2
   4  -4 -12 260.466  52.717   2
  -4  -4  12 343.130  28.398   6
  -4  -4  12 346.730  35.090   5
  -4   4  12 342.019  27.770   6
   4   4 -12 253.030  51.889   2
   2  -4 -12 814.600  55.777   1
  -2  -4  12 821.254  70.179   5
   2  -4 -12 805.054  88.305   2
  -2  -4  12 766.905  60.782   6
   2   4 -12 701.169  86.019   2
  -2   4  12 747.036  59.611   6
   0  -4  12 2019.92  154.55   3
   0  -4 -12 1882.50  183.33   2
   0  -4 -12 1913.03  130.62   1
   0   4  12 1562.65  132.80   4
   0   4  12 1849.92  139.99   6
   0   4  12 1998.05  154.20   3
  -2  -4 -12 59.9012  5.2060   1
   2   4  12 56.5714  7.3964   4
  -2   4 -12 42.5923  7.5107   6
  -4  -4 -12 2.15279 1.56206   1
   4   4  12 10.4950  6.3716   4
  -4   4 -12 -1.1940  3.8851   6
  -6  -4 -12 24.6637  4.1721   1
  -6   4 -12 34.7332  7.6703   6
  -6   4 -12 24.3277  4.5911   1
   7  -5 -12  4.4949 40.3196   2
  -7  -5  12 3.36816 4.70086   6
  -7   5  12 1.32661 4.53235   6
   7   5 -12 -32.325  32.115   2
   5  -5 -12 43.5442 26.7791   2
  -5  -5  12 89.9972 11.7901   6
  -5  -5  12 63.3735 14.2543   5
  -5   5  12 78.9724 10.5721   6
   5   5 -12 69.6633 29.2005   2
   5   5 -12 75.7877  6.8830   4
  -3  -5  12 100.046  15.415   5
  -3  -5  12 46.3683  8.1542   6
   3  -5 -12 55.2120 23.9321   2
   3   5 -12 63.8835 22.5419   2
  -3   5  12 63.4101  8.0526   6
  -1  -5  12 439.807  39.429   5
   1  -5 -12 427.939  30.099   1
  -1  -5  12 422.211  34.923   3
   1  -5 -12 325.787  52.914   2
  -1  -5  12 380.978  34.719   6
   1   5 -12 429.318  50.766   2
  -1   5  12 386.792  32.267   6
  -1  -5 -12 129.228   9.912   1
   1  -5  12 166.920  17.791   5
   1   5  12 84.2396 13.0479   3
   1   5  12 123.938  11.481   4
  -3  -5 -12 22.4736  3.5062   1
  -3   5 -12 28.4552  7.2972   6
   3   5  12 21.6277  5.3235   4
  -5  -5 -12 -1.4163  1.5582   1
  -5   5 -12 4.21367 5.13710   6
  -7  -5 -12 2.88486 3.07032   1
  -7   5 -12 7.41484 3.46277   1
  -6  -6  12 68.9701 16.0742   5
   6  -6 -12 60.5526 38.4314   2
  -6  -6  12 94.6710 13.2345   6
  -6   6  12 86.7295 12.3002   6
   6   6 -12 83.8081  7.6515   4
   6   6 -12 69.8916 36.6052   2
  -4  -6  12 175.351  23.466   5
  -4  -6  12 166.182  17.594   6
   4  -6 -12 90.1496 31.6632   2
   4   6 -12 56.5234 27.9326   2
  -4   6  12 143.255  14.793   6
   4   6 -12 164.621  12.033   4
   2  -6 -12 11.4809 13.7794   2
   2  -6 -12 38.1007  5.9359   1
  -2  -6  12 33.4389  9.2773   5
  -2  -6  12 27.7111  6.7572   6
  -2   6  12 28.2108  5.5463   6
   2   6 -12 30.8090 16.5531   2
   2   6 -12 39.0301  4.1244   4
   0  -6  12 14.5076  6.4361   5
   0  -6 -12  3.1006 10.9365   2
   0  -6 -12 13.9055  3.0644   1
   0  -6  12 16.0993  3.9530   3
   0   6  12 23.0308  5.5745   4
   0   6  12 15.5166  3.5049   3
   0   6 -12 14.3559 10.3692   2
   2  -6  12 48.5626  9.1865   5
  -2  -6 -12 54.3657  5.9727   1
  -2   6 -12 59.2450  8.7976   6
   2   6  12 54.8934  7.4597   4
  -2   6 -12 51.5426  4.4324   4
  -4  -6 -12 88.3212  8.1100   1
   4   6  12 75.3049 10.0703   4
  -4   6 -12 107.946  15.712   6
  -6  -6 -12 0.90450 2.35718   1
  -6   6 -12 3.47072 5.85640   6
  -5  -7  12 36.4708 12.5493   5
   5  -7 -12 67.3751 31.3821   2
  -5  -7  12 78.5172 11.8921   6
   5   7 -12 82.0835  6.9545   4
  -5   7  12 68.7433 10.6752   6
   3  -7 -12 82.7552 26.5223   2
  -3  -7  12 68.0233 10.8688   6
  -3  -7  12 65.5436 13.1635   5
   3   7 -12 61.0120 23.2278   2
   3   7 -12 66.5906  6.0993   4
  -3   7  12 78.8965 10.2078   6
   1  -7 -12 9.29210 3.29212   1
   1  -7 -12 15.0785 15.1187   2
  -1  -7  12 9.21718 5.85448   5
   1   7 -12  9.6184 13.7151   2
   1   7 -12 13.4676  2.3252   4
  -1   7  12 15.1550  5.2614   4
  -1  -7 -12 22.3634  3.8506   1
   1  -7  12 16.5468  5.0940   3
   1  -7  12 16.4100  6.5217   5
  -1   7 -12 17.5842  2.4288   4
   1   7  12 12.7348  4.7994   4
   1   7  12 14.7313  4.4973   3
  -3  -7 -12 4.25256 2.17344   1
   3   7  12 1.15209 3.28136   4
  -3   7 -12 7.63955 5.40347   6
  -5  -7 -12 7.44010 2.79084   1
   5   7  12 -0.4204  3.7435   4
  -5   7 -12 1.27706 6.77768   6
  -6  -8  12 168.850  21.202   6
   6   8 -12 174.185  14.104   4
  -4  -8  12 120.709  17.338   6
  -4  -8  12 122.263  20.468   5
   4   8 -12 151.270  11.782   4
  -4   8  12 167.381  17.675   6
  -2  -8  12 1.56964 4.99595   5
  -2  -8  12 0.07398 5.11402   6
   2  -8 -12 -1.5979  3.3370   1
  -2   8  12 -2.7721  3.9829   4
  -2   8  12 0.36739 3.89431   6
   2   8 -12 0.16944 1.10846   4
   0  -8 -12 134.865  11.889   1
   0  -8  12 120.815  18.001   5
   0   8 -12 129.471  10.208   4
   0   8  12 142.750  14.051   4
  -2  -8 -12 28.4566  4.7624   1
  -2   8 -12 30.0562  6.9967   6
   2   8  12 45.2811  6.5945   4
  -4  -8 -12 2.45059 2.20212   1
  -4   8 -12 7.87109 7.21019   6
   4   8  12 1.55581 3.64351   4
  -6  -8 -12 -2.3610  2.6822   1
  -5  -9  12 -2.8048  5.6157   6
  -5   9  12 -5.1430  4.3952   6
   5   9 -12 2.61562 1.92668   4
  -3  -9  12 152.311  21.409   5
  -3  -9  12 100.768  16.969   6
  -3   9  12 141.524  16.465   6
   3   9 -12 130.282  10.573   4
  -1  -9  12 119.887  18.251   5
   1  -9 -12 121.063  12.650   1
   1   9 -12 115.383   8.982   4
  -1   9  12 80.7940 11.7722   4
  -1  -9 -12 20.2486  4.5640   1
   1   9  12 31.6864  6.0697   4
  -1   9 -12 27.6008  3.2650   4
  -3  -9 -12 3.56694 2.81054   1
  -3   9 -12 8.33176 6.82827   6
   3   9  12 11.8249  4.2671   4
  -5  -9 -12 -1.9750  2.8261   1
  -5   9 -12 -1.1801  7.2245   6
   5   9  12 4.02672 4.63614   4
  -4 -10  12 8.29922 7.34155   6
   4  10 -12 9.77184 2.44640   4
  -4  10  12 6.95748 5.59189   6
  -2  10  12 13.4735  6.1243   4
   2  10 -12 18.2357  2.9086   4
   0 -10 -12 57.2316  8.1176   1
   0  10 -12 41.1506  4.4906   4
   0  10  12 28.5274  6.8614   4
  -2 -10 -12 10.7228  3.8113   1
   2  10  12 6.92863 4.23000   4
  -2  10 -12 14.4915  5.6907   6
  -4 -10 -12 2.41847 3.20454   1
  -4  10 -12 9.93577 8.89798   6
   4  10  12 -1.9182  3.7972   4
   3  11 -12 3.49365 2.02259   4
   1 -11 -12 14.1635  5.8316   1
   1  11 -12 10.4861  2.3419   4
  -1  11  12 9.72028 5.46574   4
  -1 -11 -12 17.2869  5.2476   1
   1  11  12 13.0302  4.7304   4
  -3 -11 -12 -1.4959  3.1800   1
   3  11  12 -4.3696  3.4346   4
  -3  11 -12 4.71688 6.89505   6
   2  12 -12 5.23521 2.05137   4
  -2  12  12 8.10951 6.36595   4
   0 -12 -12 -0.4526  4.1434   1
   0  12 -12 0.69767 1.75365   4
   0  12  12 -0.8174  4.7744   4
  -2 -12 -12 70.9092 10.0454   1
   2  12  12 44.3593  7.8596   4
  -2  12 -12 76.5570 13.5385   6
   1  13 -12 1.66737 2.06091   4
  -1  13  12 -5.4911  5.2753   4
  -1 -13 -12 11.3080  5.7183   1
  -1  13 -12 11.4263  6.0652   6
   1  13  12 11.3408  5.6222   4
  -6   0  13 -0.8659  3.0946   6
   6   0 -13 -6.9989 17.7882   2
   4   0 -13  0.7159 16.0566   2
  -4   0  13 -0.8992  2.1547   6
   2   0 -13 0.01742 0.97065   1
  -2   0  13 0.06903 1.55033   6
   2   0 -13 -4.3344 12.7780   2
   0   0  13 0.15294 2.43615   3
   0   0  13 0.72662 2.26817   6
   0   0 -13 0.71229 0.80474   1
  -2   0 -13 -1.0678  1.2571   6
  -2   0 -13 0.11162 0.94372   1
  -4   0 -13 -0.0945  1.3731   1
  -6   0 -13 -1.3571  1.5350   1
  -7  -1  13 9.91312 4.76485   6
   7  -1 -13 -9.1476 28.4482   2
  -7   1  13 7.27855 4.99801   6
   7   1 -13 -10.553  28.024   2
  -5  -1  13 1.73837 2.43930   6
  -5  -1  13 -1.9892  7.5565   5
   5  -1 -13 -6.6787 17.1130   2
   5   1 -13  0.8556 18.1011   2
  -5   1  13 1.71865 2.82044   6
  -3  -1  13 24.2613  4.2144   6
   3  -1 -13  5.3000 15.2784   2
  -3   1  13 20.8920  3.9225   6
   3   1 -13 29.2744 17.7389   2
   1  -1 -13 22.0200 14.5843   2
  -1  -1  13 19.7196  3.7366   6
   1  -1 -13 29.8546  3.0169   1
  -1  -1  13 32.4306  5.1886   3
   1   1 -13 24.3564 14.0730   2
   1   1 -13 26.4267  2.4641   1
  -1   1  13 26.7444  3.3244   6
  -1   1  13 26.1604  4.6211   3
  -1  -1 -13 36.0216  3.6610   1
  -1   1 -13 31.7290  3.4450   1
  -1   1 -13 30.9768  4.0247   6
  -3  -1 -13 4.66011 1.53493   1
  -3   1 -13 1.71056 1.30830   1
  -3   1 -13 0.33537 2.08184   6
  -5  -1 -13 252.175  19.965   1
  -5   1 -13 276.911  20.211   1
  -7  -1 -13 4.32122 2.76102   1
  -7   1 -13 2.30355 2.41331   1
  -6  -2  13 22.3915  5.7975   6
   6  -2 -13 -6.1429 21.0083   2
  -6  -2  13 18.9663 10.0916   5
  -6   2  13 17.2112  5.3867   6
   6   2 -13 47.2220 28.2598   2
  -4  -2  13 0.44717 2.42077   6
   4  -2 -13 13.9441 17.9737   2
   4   2 -13 10.1001 18.6001   2
  -4   2  13 0.89425 2.39758   6
   2  -2 -13 637.017  74.171   2
  -2  -2  13 609.215  48.026   6
   2  -2 -13 624.583  43.822   1
  -2   2  13 629.114  47.248   6
   2   2 -13 529.400  71.362   2
   0  -2  13 272.458  24.543   3
   0  -2 -13 256.631  19.144   1
   0   2 -13 265.054  18.930   1
   0   2  13 261.660  24.288   3
  -2  -2 -13 1.34954 1.09519   1
  -2   2 -13 -0.0442  1.0553   1
  -2   2 -13 0.76775 2.74775   6
  -4  -2 -13 15.5887  2.7330   1
  -4   2 -13 11.6984  2.6011   1
  -4   2 -13 11.6675  3.9270   6
  -6  -2 -13 15.4546  3.4178   1
  -6   2 -13 17.7443  3.6381   1
  -7  -3  13 9.34766 5.11615   6
   7  -3 -13 -22.846  27.310   2
   7   3 -13 -11.019  31.012   2
  -7   3  13 1.53787 4.39639   6
  -5  -3  13 1.07506 3.26939   6
   5  -3 -13 -4.9251 18.4766   2
  -5  -3  13 3.30380 6.91291   5
   5   3 -13 15.8536 19.6725   2
  -5   3  13 7.38943 3.92336   6
  -3  -3  13 31.9457  5.6160   6
   3  -3 -13 25.2449 18.9700   2
   3   3 -13 15.8775 14.8755   2
  -3   3  13 37.0513  5.2643   6
   1  -3 -13 212.061  15.617   1
   1  -3 -13 173.504  34.849   2
  -1  -3  13 222.828  19.179   3
  -1  -3  13 217.423  18.553   6
  -1   3  13 213.129  16.435   6
  -1   3  13 202.638  18.891   3
   1   3 -13 160.996  33.139   2
   1   3 -13 201.242  14.979   1
  -1  -3 -13 63.6515  5.4246   1
  -1   3 -13 58.9932  5.2841   1
  -3  -3 -13 4.06993 1.65928   1
  -3   3 -13 4.72955 1.70865   1
   3   3  13 0.83527 3.67705   4
  -3   3 -13 0.70629 3.40197   6
  -5  -3 -13 14.8332  3.1821   1
  -5   3 -13 22.0579  3.8414   1
  -5   3 -13 25.3990  6.0687   6
  -7  -3 -13 1.18515 2.31108   1
  -7   3 -13 2.15882 2.69521   1
  -6  -4  13 15.9429  9.8943   5
  -6  -4  13 18.6639  5.7715   6
   6  -4 -13 26.4401 27.7649   2
   6   4 -13 -0.6990 23.7441   2
   6   4 -13 8.70597 2.47994   4
  -6   4  13 4.09278 4.05591   6
  -4  -4  13 539.660  43.693   6
   4  -4 -13 439.413  74.366   2
  -4  -4  13 573.985  52.340   5
   4   4 -13 345.147  68.553   2
  -4   4  13 583.461  43.120   6
   2  -4 -13  8.6435 14.6641   2
   2  -4 -13 -0.6738  1.8680   1
  -2  -4  13 -0.6160  4.7885   5
  -2  -4  13 0.62153 2.74175   6
   2   4 -13  6.6902 12.7803   2
  -2   4  13 14.7934  3.1467   6
   0  -4 -13 376.323  28.014   1
   0  -4 -13 387.991  46.628   2
   0  -4  13 412.640  34.410   3
   0   4  13 375.359  33.826   3
  -2  -4 -13 7.21088 1.93385   1
   2   4  13 5.89145 4.41058   4
  -2   4 -13 3.75361 3.35249   6
  -4  -4 -13 -0.1836  1.3149   1
   4   4  13 -5.4591  3.5241   4
  -4   4 -13 -1.5421  4.0072   6
  -6  -4 -13 1.80083 2.28984   1
  -6   4 -13 7.89333 3.24878   1
   7  -5 -13 66.1525 47.8427   2
  -7  -5  13 101.578  14.827   6
   7   5 -13 20.1808 42.0630   2
  -7   5  13 134.284  15.469   6
  -5  -5  13 222.705  29.105   5
  -5  -5  13 203.801  20.139   6
   5  -5 -13 129.343  41.053   2
   5   5 -13 107.131  38.302   2
   5   5 -13 209.514  15.971   4
  -5   5  13 234.778  19.607   6
   3  -5 -13  8.0378 17.7486   2
  -3  -5  13 3.66066 3.16755   6
  -3  -5  13 7.10368 7.01509   5
   3   5 -13 -4.0827 14.4027   2
  -3   5  13 -1.6212  2.3074   6
   1  -5 -13 596.116  70.453   2
   1  -5 -13 584.214  44.000   1
  -1  -5  13 650.566  56.617   5
  -1  -5  13 666.767  51.689   3
  -1  -5  13 559.351  49.853   6
  -1   5  13 600.936  47.125   6
   1   5 -13 613.989  70.797   2
   1  -5  13 166.078  18.804   5
  -1  -5 -13 130.355  10.394   1
   1  -5  13 102.638  14.492   3
   1   5  13 137.660  14.000   4
   1   5  13 120.555  14.914   3
  -3  -5 -13 72.2856  7.3531   1
  -3   5 -13 76.0051 11.7649   6
   3   5  13 68.2154  8.8584   4
  -5  -5 -13 14.3308  3.1533   1
  -5   5 -13 13.2391  5.8785   6
   6  -6 -13 -4.9297 25.6189   2
  -6  -6  13 48.2684  9.5302   6
  -6  -6  13 28.6422 11.7222   5
   6   6 -13 37.5401 32.8004   2
  -6   6  13 36.5205  7.6758   6
   6   6 -13 35.2658  4.8188   4
   4  -6 -13 -0.1520 18.3717   2
  -4  -6  13 -1.5151  5.9553   5
  -4  -6  13 -3.1504  3.6061   6
  -4   6  13 1.91182 3.22994   6
   4   6 -13 -3.1644 18.9334   2
   4   6 -13 0.04166 1.34238   4
  -2  -6  13 52.3408  9.0954   6
  -2  -6  13 49.8064 11.5419   5
   2  -6 -13 48.8093  6.7242   1
   2  -6 -13 33.5203 20.0069   2
   2   6 -13 70.1902 22.6920   2
  -2   6  13 42.3970  6.7887   6
   0  -6 -13 115.641  24.397   2
   0  -6 -13 115.712   9.243   1
   0  -6  13 111.048  11.103   3
   0  -6  13 94.0661 14.8495   5
   0   6  13 89.2139 10.3464   3
   0   6  13 90.2252 11.3833   4
   0   6 -13 117.601  22.823   2
   2  -6  13 65.9049 10.8447   5
  -2  -6 -13 66.9740  6.9537   1
  -2   6 -13 51.8315  8.8941   6
  -2   6 -13 68.4451  5.4927   4
   2   6  13 68.0324  8.9982   4
  -4  -6 -13 65.9044  7.2920   1
   4   6  13 64.1111  8.5914   4
  -4   6 -13 60.0013 11.8467   6
  -6  -6 -13 -0.3886  2.4257   1
  -6   6 -13 1.76868 5.83205   6
  -5  -7  13 -3.7118  6.9319   5
   5  -7 -13 -0.5423 21.7584   2
  -5  -7  13 4.71009 4.98242   6
  -5   7  13 4.85688 4.30551   6
   5   7 -13 1.31779 1.83499   4
   3  -7 -13 10.6850 17.2328   2
  -3  -7  13 13.7096  5.8875   6
  -3  -7  13 20.1724  8.0092   5
  -3   7  13 9.67047 4.16126   6
   3   7 -13  8.5455 16.2490   2
   3   7 -13 13.7599  2.5768   4
   1  -7 -13 80.9569 23.4129   2
   1  -7 -13 94.8079  9.6204   1
  -1  -7  13 88.4739 14.9964   5
   1   7 -13 78.8274  6.9721   4
  -1   7  13 84.7566 11.3839   4
   1   7 -13 138.280  27.407   2
   1  -7  13 656.412  56.700   5
  -1  -7 -13 648.656  45.980   1
   1  -7  13 625.603  54.886   3
  -1   7 -13 657.337  45.025   4
   1   7  13 584.494  47.086   4
   1   7  13 615.125  54.094   3
  -3  -7 -13 -2.4134  1.6415   1
   3   7  13 8.31542 4.80784   4
  -3   7 -13 0.22768 4.54612   6
  -5  -7 -13 37.5506  5.5198   1
  -5   7 -13 41.2683 11.2559   6
   5   7  13 36.2100  7.4197   4
  -6  -8  13 3.26695 5.88519   6
  -6  -8  13  1.7870 10.1108   5
   6   8 -13 1.18768 2.25267   4
  -6   8  13 7.93795 5.60958   6
  -4  -8  13 6.76403 5.39970   6
  -4  -8  13 2.01238 7.00069   5
   4   8 -13 0.06806 1.52603   4
  -4   8  13 8.86613 4.61174   6
  -2  -8  13 7.38376 6.23237   5
   2  -8 -13 6.47691 3.97321   1
  -2  -8  13 0.84036 5.41909   6
   2   8 -13 4.55708 1.67987   4
   0  -8  13 11.7533  6.7393   5
   0  -8 -13 1.25889 2.22825   1
   0   8 -13 0.89384 1.02137   4
   0   8  13 -0.0560  6.1084   4
  -2  -8 -13 183.130  13.991   1
   2   8  13 141.559  15.595   4
  -2   8 -13 148.960  18.142   6
  -4  -8 -13 16.2473  3.7687   1
  -4   8 -13 6.95147 7.72368   6
   4   8  13 19.0695  5.3984   4
  -5  -9  13 21.4294  8.1574   6
   5   9 -13 14.3741  3.3115   4
  -5   9  13 25.2125  7.5416   6
  -3  -9  13 23.5353  9.0237   6
  -3  -9  13 35.1617 11.7667   5
   3   9 -13 30.5284  4.0496   4
  -1  -9  13 202.420  25.075   5
   1  -9 -13 224.220  17.740   1
   1   9 -13 196.639  14.977   4
  -1   9  13 159.555  18.603   4
  -1  -9 -13 25.9185  4.9931   1
   1  -9  13 18.6468  8.1601   5
  -1   9 -13 28.0116  3.3801   4
   1   9  13 21.6232  5.7559   4
  -3  -9 -13 2.49030 2.68737   1
  -3   9 -13 2.60031 5.74525   6
   3   9  13 2.08267 3.69779   4
  -5  -9 -13 1.06171 3.10996   1
  -5   9 -13 12.9127  9.1677   6
   5   9  13 17.5931  5.9372   4
  -4 -10  13 -0.3123  5.8779   6
   4  10 -13 0.73271 1.61250   4
  -2 -10  13 -7.5509  5.8210   5
  -2  10  13 3.71455 5.16781   4
   2  10 -13 -0.0226  1.3773   4
   0 -10 -13 202.339  18.568   1
   0  10  13 228.975  19.486   4
  -2 -10 -13 14.4156  4.1915   1
   2  10  13 10.0427  4.7280   4
  -2  10 -13 15.9538  7.1102   6
  -4 -10 -13 -8.1113  2.5261   1
   4  10  13 4.64200 4.58256   4
  -4  10 -13 -3.8535  7.5780   6
   3  11 -13 23.4819  3.7028   4
   1 -11 -13 0.17387 4.21184   1
   1  11 -13 2.60705 1.59806   4
  -1  11  13 2.42522 5.05634   4
  -1 -11 -13 -0.9476  3.5460   1
   1  11  13 -3.1218  3.9388   4
  -3 -11 -13 11.1214  4.4388   1
   3  11  13 5.42565 4.80323   4
  -3  11 -13 35.0446 11.2103   6
   2  12 -13 14.3078  2.9656   4
  -2  12  13 10.4484  6.8179   4
   0 -12 -13 -1.3486  4.1384   1
   0  12  13 5.05417 5.07373   4
   0  12 -13 5.26446 2.04327   4
  -2 -12 -13 -0.2191  4.1158   1
  -2  12 -13 11.8037  7.1220   6
   2  12  13 3.50387 4.84101   4
  -1  13  13 -1.0611  6.1602   4
   1  13 -13 14.6683  2.9553   4
  -1 -13 -13 104.471  13.524   1
   1  13  13 85.9416 12.2325   4
   6   0 -14  5.3276 19.1213   2
  -6   0  14 24.3896  5.8300   6
  -4   0  14 124.784  11.710   6
   4   0 -14 81.2247 29.8262   2
  -2   0  14 576.751  43.677   6
   2   0 -14 510.808  74.196   2
   2   0 -14 561.388  39.671   1
   0   0  14 22.7508  5.4143   3
   0   0 -14 23.3690  2.7164   1
  -2   0 -14 0.95426 1.01088   1
  -4   0 -14 271.302  20.335   1
  -6   0 -14 2.73633 2.02964   1
   7  -1 -14 65.4315 37.4367   2
  -7  -1  14 106.161  13.780   6
   7   1 -14 44.3940 34.7028   2
  -7   1  14 126.975  14.639   6
  -5  -1  14 2.97820 2.83406   6
   5  -1 -14  6.1134 20.6821   2
  -5   1  14 3.19866 3.13159   6
   5   1 -14 -7.4696 17.8495   2
  -3  -1  14 17.7134  4.0391   6
   3  -1 -14  4.2537 15.4093   2
  -3   1  14 25.5098  4.1513   6
   3   1 -14 19.1717 18.0494   2
  -1  -1  14 132.319  13.606   3
   1  -1 -14 151.407  30.843   2
  -1  -1  14 139.389  12.105   6
   1  -1 -14 145.030  10.457   1
   1   1 -14 130.128  10.179   1
   1   1 -14 135.653  29.049   2
  -1   1  14 139.819  11.397   6
  -1   1  14 148.940  13.738   3
  -1  -1 -14 11.3263  1.9996   1
  -1   1 -14 10.5214  2.4219   6
  -1   1 -14 12.7177  1.9515   1
  -3  -1 -14 66.8914  6.2468   1
  -3   1 -14 76.1483  6.3873   1
  -5  -1 -14 95.6304  8.3998   1
  -5   1 -14 93.5937  8.4084   1
  -7  -1 -14 6.52293 2.94753   1
  -7   1 -14 14.7207  3.6381   1
  -6  -2  14 11.7078  4.9611   6
   6  -2 -14 22.3304 27.2774   2
  -6  -2  14 9.97443 9.46454   5
   6   2 -14 14.7628 24.9213   2
  -6   2  14 16.4452  5.0189   6
   4  -2 -14 72.9076 29.2433   2
  -4  -2  14 102.085  11.723   6
  -4   2  14 109.063  10.432   6
   4   2 -14 86.7226 31.3475   2
   2  -2 -14 239.626  45.759   2
   2  -2 -14 282.569  20.736   1
  -2  -2  14 288.685  23.346   6
  -2   2  14 278.623  22.398   6
   2   2 -14 305.502  48.914   2
   0  -2 -14 129.777  10.455   1
   0  -2  14 144.603  14.538   3
   0   2 -14 134.909  10.245   1
   0   2  14 150.889  14.496   3
  -2  -2 -14 0.04989 1.14170   1
  -2   2 -14 0.26619 1.06654   1
  -2   2 -14 0.40827 2.59822   6
  -4  -2 -14 339.685  25.797   1
  -4   2 -14 362.615  26.058   1
  -6  -2 -14 28.4742  4.5885   1
  -6   2 -14 39.9261  5.2621   1
  -7  -3  14 25.8267  6.9841   6
   7  -3 -14 23.2843 32.4368   2
   7   3 -14 -1.6758 28.6743   2
  -7   3  14 30.4609  7.3197   6
  -5  -3  14 101.824  12.135   6
  -5  -3  14 117.378  19.250   5
   5  -3 -14 48.0340 29.9274   2
  -5   3  14 116.375  11.867   6
   5   3 -14  3.5607 22.0040   2
   3  -3 -14 10.3632  3.4112   1
   3  -3 -14  7.3299 15.4078   2
  -3  -3  14 20.6055  4.6078   6
  -3   3  14 15.3966  3.5303   6
   3   3 -14 16.3778 17.2023   2
   1  -3 -14 8.20855 2.05473   1
  -1  -3  14 11.0185  3.3085   3
   1  -3 -14  0.8504 12.5723   2
  -1  -3  14 15.3517  4.3560   6
  -1   3  14 9.64781 1.92628   6
   1   3 -14 8.45644 1.48018   1
  -1   3  14 12.9372  3.4747   3
   1   3 -14 19.5782 13.5021   2
  -1  -3 -14 0.81127 1.14980   1
  -1   3 -14 0.41773 0.95568   1
   1   3  14 4.44626 3.60954   3
  -3  -3 -14 21.7594  3.1716   1
  -3   3 -14 17.5131  3.0904   1
   3   3  14 12.8299  5.6971   4
  -3   3 -14 20.1731  5.6196   6
  -5  -3 -14 61.7970  6.7469   1
  -5   3 -14 65.5992  7.2760   1
  -7  -3 -14 239.716  18.567   1
  -7   3 -14 218.825  18.621   1
   6  -4 -14 18.1453 27.0633   2
  -6  -4  14 25.4154 11.4956   5
  -6  -4  14 37.5031  7.9930   6
  -6   4  14 40.4284  7.5753   6
   6   4 -14 38.5617  4.8849   4
   6   4 -14 18.4337 25.1386   2
  -4  -4  14 492.073  38.590   6
  -4  -4  14 435.180  45.997   5
   4  -4 -14 387.544  67.070   2
   4   4 -14 319.554  64.034   2
  -4   4  14 496.802  37.540   6
  -2  -4  14 8.49362 7.07840   5
  -2  -4  14 1.93597 2.74692   6
   2  -4 -14 10.0336  2.8048   1
   2  -4 -14 -2.4237 13.8768   2
  -2   4  14 5.60636 2.36356   6
   2   4 -14 16.1524 13.6814   2
   0  -4  14 11.5534  4.0397   3
   0  -4 -14  6.8912 10.9945   2
   0  -4 -14 14.8200  2.5489   1
   0   4  14 12.3763  3.9223   3
  -2  -4 -14 61.7887  5.9634   1
   2   4  14 41.8681  7.5737   4
  -2   4 -14 57.8743  8.5190   6
  -4  -4 -14 44.0892  5.1681   1
  -4   4 -14 33.4898  7.9134   6
  -4   4 -14 49.1461  5.7322   1
   4   4  14 29.9327  6.8201   4
  -6  -4 -14 2.22194 2.13214   1
  -6   4 -14 1.43997 2.22963   1
   7  -5 -14 -22.680  34.776   2
   7   5 -14 -23.968  34.552   2
  -5  -5  14 -5.4799  6.1215   5
   5  -5 -14  2.2828 19.3467   2
  -5  -5  14 -2.9714  3.0815   6
   5   5 -14 -0.0109 22.4684   2
  -5   5  14 -4.3245  3.0750   6
   5   5 -14 -1.4089  1.4980   4
  -3  -5  14 12.3815  7.9163   5
   3  -5 -14 -8.5980 14.9477   2
  -3  -5  14 29.6858  6.0787   6
  -3   5  14 27.2835  4.8037   6
   3   5 -14 23.3999 18.4939   2
  -1  -5  14 118.559  11.835   3
  -1  -5  14 125.320  18.848   5
  -1  -5  14 103.278  14.238   6
   1  -5 -14 117.138  10.032   1
   1  -5 -14 138.472  29.892   2
   1   5 -14 115.696  27.225   2
  -1  -5 -14 24.1099  3.4888   1
   1  -5  14 15.9162  6.8155   5
   1  -5  14 20.9819  5.9321   3
   1   5  14 8.00787 4.92915   4
   1   5  14 20.5154  5.7195   3
  -3  -5 -14 3.63576 1.90190   1
   3   5  14 4.49831 7.94541   4
  -3   5 -14 5.53444 4.89183   6
  -5  -5 -14 1.34148 2.22717   1
  -5   5 -14 -1.6731  4.5818   6
  -6  -6  14 43.0160  9.2582   6
   6  -6 -14 20.7386 28.1340   2
  -6  -6  14 4.81131 9.90068   5
   6   6 -14 26.2889 28.3422   2
  -6   6  14 34.4896  7.6145   6
   6   6 -14 55.5169  5.6902   4
  -4  -6  14 6.22160 7.26364   5
   4  -6 -14  7.7954 19.0982   2
  -4  -6  14 7.83231 4.45939   6
   4   6 -14 20.5589 22.3652   2
   4   6 -14 13.0314  2.6256   4
  -4   6  14 7.65555 3.55419   6
  -2  -6  14 5.85963 6.55571   5
   2  -6 -14 13.9237 16.4501   2
  -2  -6  14 9.80467 5.06186   6
   2  -6 -14 2.29866 3.19217   1
   2   6 -14 -3.8099 13.5951   2
   0  -6  14 14.5092  4.2503   3
   0  -6 -14 12.3001  3.0140   1
   0  -6 -14  5.3658 11.8247   2
   0  -6  14 11.9197  6.4822   5
   0   6 -14 8.78744 9.75816   2
   0   6  14 26.4125  6.1780   4
   0   6  14 13.8472  3.7230   3
  -2  -6 -14 1129.22   77.78   1
  -2   6 -14 1134.74   85.98   6
   2   6  14 1025.02   79.44   4
  -4  -6 -14 100.495   9.065   1
  -4   6 -14 103.532  15.489   6
   4   6  14 88.1878 11.4662   4
  -6  -6 -14 3.24006 2.80347   1
  -6   6 -14 0.52355 2.65700   1
  -5  -7  14 -2.5315  7.6571   5
  -5  -7  14 3.08283 4.46124   6
   5  -7 -14 -23.197  19.155   2
   5   7 -14 -0.4983  1.5977   4
  -5   7  14 -1.6991  3.7581   6
  -3  -7  14 -0.7006  4.1692   6
  -3  -7  14 -4.4464  4.5075   5
   3  -7 -14  9.5840 19.2288   2
   3   7 -14 20.2871 18.5815   2
   3   7 -14 0.66000 1.31118   4
  -1  -7  14 1.99971 5.24337   5
   1  -7 -14 8.19604 3.17623   1
   1  -7 -14  7.4871 15.1767   2
   1   7 -14  3.5080 12.9579   2
   1   7 -14 8.23713 1.99288   4
  -1   7  14 6.08223 4.92241   4
   1  -7  14 1524.24  125.69   5
   1  -7  14 1426.92  123.38   3
  -1  -7 -14 1497.60  104.32   1
   1   7  14 1471.67  122.75   3
  -1   7 -14 1548.35  103.80   4
   1   7  14 1371.01  106.26   4
  -3  -7 -14 11.4553  2.9825   1
  -3   7 -14 0.84467 5.06577   6
   3   7  14 9.22834 5.04291   4
  -5  -7 -14 0.93340 2.49362   1
  -5   7 -14 5.39494 6.80923   6
   5   7  14 6.66775 6.51286   4
  -6  -8  14 93.1580 20.3805   5
   6   8 -14 77.8144  8.2570   4
  -4  -8  14 -2.5158  6.7173   5
  -4  -8  14 8.60861 5.78976   6
  -4   8  14 5.13398 4.34379   6
   4   8 -14 6.39266 2.19707   4
   2  -8 -14 18.3453  5.4138   1
  -2  -8  14 8.74257 6.62700   6
  -2  -8  14 22.6735  9.0478   5
   2   8 -14 18.0416  2.9188   4
   0  -8 -14 152.920  13.206   1
   0  -8  14 182.446  21.579   5
   0   8 -14 153.107  11.573   4
   0   8  14 115.911  14.671   4
  -2  -8 -14 186.124  14.219   1
  -2   8 -14 164.163  18.536   6
   2   8  14 135.027  15.660   4
  -4  -8 -14 1.07914 2.28278   1
   4   8  14 -0.1453  4.4575   4
  -4   8 -14 3.08146 6.73560   6
  -5  -9  14  3.5962 10.3301   5
  -5  -9  14 2.27322 6.18932   6
   5   9 -14 2.54847 2.24751   4
  -3  -9  14 -1.0344  5.9369   6
  -3  -9  14 -0.5666  5.7607   5
   3   9 -14 -1.0931  1.1990   4
   1  -9 -14 11.1404  4.4931   1
  -1  -9  14 24.3222  9.0904   5
  -1   9  14 7.37290 5.78570   4
   1   9 -14 20.1346  2.9026   4
  -1  -9 -14 16.1362  4.1867   1
   1  -9  14 17.8851  7.9152   5
  -1   9 -14 17.9432  2.7170   4
   1   9  14 16.3317  5.3876   4
  -3  -9 -14 1.17319 2.67566   1
   3   9  14 2.76385 4.38353   4
  -3   9 -14 5.32507 6.70589   6
  -5  -9 -14 -3.1598  2.7487   1
   5   9  14 10.1340  7.3066   4
  -5   9 -14 -3.6069  7.3253   6
  -4 -10  14 36.6433 11.8760   6
   4  10 -14 41.7870  5.1870   4
  -2 -10  14 25.7424 10.1351   5
   2 -10 -14 18.1754  6.4334   1
   2  10 -14 29.9492  3.9943   4
  -2  10  14 31.4354  7.8939   4
   0 -10 -14 19.1179  5.0391   1
   0 -10  14 5.61830 7.41468   5
   0  10  14 12.3075  5.3698   4
   0  10 -14 13.8348  2.5615   4
  -2 -10 -14 3.56213 3.40344   1
  -2  10 -14 8.99809 5.88948   6
   2  10  14 12.8007  5.3804   4
  -4 -10 -14 10.1519  4.0455   1
  -4  10 -14 6.17140 9.12809   6
   4  10  14 10.5509  5.5752   4
   3  11 -14 41.5967  5.1744   4
   1 -11 -14 21.2737  6.4199   1
  -1  11  14 13.8844  7.4331   4
   1  11 -14 15.5846  2.8085   4
  -1 -11 -14 5.67495 3.74194   1
   1  11  14 15.8522  6.7282   4
  -3 -11 -14 1.22823 3.64090   1
   3  11  14 4.11554 5.27168   4
  -3  11 -14 27.9459 10.4072   6
  -2  12  14 14.7623  7.2553   4
   2  12 -14 7.39823 2.29564   4
   0 -12 -14 39.0841  8.1355   1
   0  12 -14 41.6217  4.8496   4
   0  12  14 24.7452  7.5827   4
  -2 -12 -14 36.9169  7.4657   1
  -2  12 -14 33.7542  9.9900   6
   2  12  14 43.2737  8.7005   4
   6   0 -15 -15.746  19.979   2
  -6   0  15 2.96661 3.41910   6
   4   0 -15 -4.6150 16.8978   2
  -4   0  15 -1.6287  1.8685   6
   2   0 -15 -9.8906 12.5775   2
  -2   0  15 -0.0204  1.6013   6
   0   0 -15 -0.0611  0.7200   1
   0   0  15 1.38681 3.05328   3
  -2   0 -15 -0.8648  0.9878   1
  -4   0 -15 1.86726 1.48353   1
  -6   0 -15 1.34032 2.02046   1
   7  -1 -15 -2.1887 26.6616   2
  -7  -1  15 4.00905 4.47699   6
   7   1 -15 -33.499  23.939   2
  -7   1  15 3.48537 4.38450   6
   5  -1 -15 31.7545 24.3846   2
  -5  -1  15 14.7745  4.4487   6
   5   1 -15  1.4876 21.5646   2
  -5   1  15 19.4341  4.7882   6
   3  -1 -15 144.785  35.198   2
  -3  -1  15 129.369  12.083   6
  -3   1  15 134.860  11.812   6
   3   1 -15 67.3997 28.8244   2
   1  -1 -15 312.478  47.483   2
   1  -1 -15 277.110  20.221   1
  -1  -1  15 253.005  22.568   6
  -1  -1  15 309.167  25.596   3
  -1   1  15 296.159  25.424   3
   1   1 -15 313.205  47.755   2
   1   1 -15 263.013  19.973   1
  -1   1  15 292.903  21.998   6
  -1  -1 -15 109.302   7.981   1
  -1   1 -15 88.9059  8.6316   6
  -1   1 -15 96.9395  7.7947   1
  -3  -1 -15 82.3812  6.9499   1
  -3   1 -15 76.6223  6.8645   1
  -5  -1 -15 0.84428 1.63358   1
  -5   1 -15 3.10707 1.88176   1
  -7  -1 -15 -0.6363  2.1259   1
  -7   1 -15 -3.1632  1.9155   1
  -6  -2  15 -4.3760  8.8847   5
   6  -2 -15  3.1043 22.2248   2
  -6  -2  15 2.69082 4.02612   6
   6   2 -15 15.7623 25.9782   2
  -6   2  15 4.85149 3.75744   6
  -4  -2  15 369.964  30.883   6
   4  -2 -15 391.222  64.971   2
   4   2 -15 328.337  60.342   2
  -4   2  15 376.473  30.400   6
   2  -2 -15 249.508  44.069   2
   2  -2 -15 214.449  15.741   1
  -2  -2  15 202.249  17.932   6
   2   2 -15 190.816  39.643   2
  -2   2  15 204.079  16.930   6
   0  -2 -15 3.39702 1.33050   1
   0  -2  15 7.33598 3.79469   3
   0   2  15 2.16188 3.09402   3
   0   2 -15 1.64242 0.93478   1
  -2  -2 -15 -0.5477  1.0761   1
  -2   2 -15 0.02217 1.06855   1
  -2   2 -15 -2.4107  2.7721   6
  -4  -2 -15 171.502  13.287   1
  -4   2 -15 163.540  13.329   1
  -6  -2 -15 5.93868 2.46610   1
  -6   2 -15 2.36593 2.30147   1
   7  -3 -15 -14.500  26.893   2
  -7  -3  15 22.0067  7.1819   6
  -7   3  15 17.8111  6.2426   6
   7   3 -15 -0.1763 25.6138   2
  -5  -3  15 99.9988 18.3310   5
   5  -3 -15 104.464  34.573   2
  -5  -3  15 86.2091 11.0736   6
   5   3 -15 -3.8461 20.4667   2
  -5   3  15 86.7360 10.3442   6
   3  -3 -15 209.287  45.584   2
  -3  -3  15 261.616  23.092   6
  -3   3  15 278.558  22.106   6
   3   3 -15 297.002  50.542   2
   1  -3 -15 704.665  51.240   1
   1  -3 -15 746.323  84.205   2
  -1  -3  15 693.808  56.991   6
  -1  -3  15 762.345  61.271   3
  -1   3  15 735.060  61.037   3
   1   3 -15 754.598  83.356   2
   1   3 -15 710.146  50.576   1
   1  -3  15 37.6349  7.6813   3
  -1  -3 -15 52.2945  5.0428   1
   1   3  15 19.2802  6.5659   3
  -1   3 -15 54.7731  4.4297   1
  -3  -3 -15 0.34939 1.29000   1
  -3   3 -15 -2.2793  3.1465   6
  -3   3 -15 1.91289 1.64750   1
  -5  -3 -15 227.290  17.825   1
  -5   3 -15 230.942  18.122   1
  -6  -4  15 6.70522 4.94249   6
   6  -4 -15 -5.7236 22.6108   2
  -6  -4  15 5.80696 9.00729   5
   6   4 -15  7.8901 24.3222   2
  -6   4  15 12.4834  5.2342   6
   6   4 -15 3.95125 2.35614   4
  -4  -4  15 51.7784  8.2658   6
  -4  -4  15 58.1289 14.6184   5
   4  -4 -15 34.9479 24.5925   2
   4   4 -15 28.9010 22.4771   2
  -4   4  15 49.9084  7.2378   6
  -2  -4  15 101.391  11.175   6
   2  -4 -15 64.0329 25.5914   2
   2  -4 -15 75.1784  8.2878   1
   2   4 -15 84.8538 25.6329   2
   0  -4 -15 117.875  26.073   2
   0  -4  15 126.378  13.464   3
   0  -4 -15 121.999  10.061   1
   0   4 -15 129.136   9.652   1
   0   4  15 115.859  13.001   3
  -2  -4 -15 3.95386 1.80109   1
   2   4  15 20.4892  5.6974   4
  -2   4 -15 8.39989 4.00932   6
  -4  -4 -15 97.5343  8.4008   1
   4   4  15 71.8007 11.5969   4
  -4   4 -15 98.8837  8.7594   1
  -6  -4 -15 -0.2006  2.1252   1
  -6   4 -15 5.52161 2.76825   1
  -5  -5  15 22.3695  6.9298   6
  -5  -5  15 24.7469 11.1726   5
   5  -5 -15 18.3312 25.9232   2
  -5   5  15 27.0394  5.9795   6
   5   5 -15 25.7871  3.8810   4
   5   5 -15 14.0554 22.8572   2
   3  -5 -15 114.156  32.174   2
   3  -5 -15 136.450  12.519   1
  -3  -5  15 126.193  15.052   6
  -3  -5  15 120.257  20.363   5
   3   5 -15 120.600  31.442   2
  -3   5  15 144.190  12.756   6
   1  -5 -15 59.6380 21.1573   2
  -1  -5  15 46.9815  9.4390   6
  -1  -5  15 69.1250  8.1000   3
   1  -5 -15 54.2982  6.3215   1
  -1  -5  15 45.5159 11.9308   5
   1   5 -15 59.5443 21.5347   2
  -1   5  15 48.4315  7.2387   3
   1  -5  15 83.9384 12.0760   3
  -1  -5 -15 90.4930  7.5910   1
   1  -5  15 72.0646 13.3339   5
   1   5  15 84.9535 11.6808   3
   1   5  15 72.1539 10.2940   4
  -3  -5 -15 36.7135  4.6429   1
   3   5  15 21.3399  6.4209   4
  -3   5 -15 23.4417  7.3238   6
  -5  -5 -15 17.7986  3.6186   1
  -5   5 -15 22.9070  4.3496   1
  -6  -6  15 21.7108  7.3638   6
  -6  -6  15 14.8310 10.2337   5
   6  -6 -15 -9.4233 24.9851   2
  -6   6  15 14.8515  5.6771   6
   6   6 -15 17.0964  3.3444   4
   6   6 -15  9.6943 28.7596   2
  -4  -6  15 33.0107  7.3892   6
   4  -6 -15  9.3961 21.7136   2
  -4  -6  15 27.2905 10.4430   5
   4   6 -15 32.2596  4.2662   4
  -4   6  15 28.1100  6.0416   6
   4   6 -15 19.7923 20.7643   2
   2  -6 -15 42.3819 21.2672   2
  -2  -6  15 49.6622 10.0278   6
  -2  -6  15 80.9233 14.6708   5
   2  -6 -15 75.7460  8.5285   1
   2   6 -15 80.7798 25.8119   2
   0  -6 -15  5.7086 12.4584   2
   0  -6 -15 8.84531 2.68792   1
   0  -6  15 22.0885  8.3225   5
   0  -6  15 6.04258 3.81545   3
   0   6  15 6.07032 4.89442   4
   0   6 -15 0.02659 9.03588   2
   0   6  15 6.51427 3.21809   3
  -2  -6 -15 177.354  14.385   1
  -2   6 -15 194.049  17.824   6
   2   6  15 161.341  18.693   4
  -4  -6 -15 -1.4948  1.7809   1
   4   6  15 -6.7161  4.5762   4
  -4   6 -15 2.56526 5.42914   6
  -6  -6 -15 -4.1676  2.3551   1
  -6   6 -15 -0.3052  2.7054   1
  -5  -7  15 3.17956 8.10927   5
  -5  -7  15 -1.8008  4.6029   6
   5  -7 -15  6.5833 23.9358   2
   5   7 -15 2.24072 1.86788   4
  -5   7  15 2.46540 4.30794   6
  -3  -7  15 5.18744 6.78166   5
   3  -7 -15 27.3566 21.0428   2
  -3  -7  15 5.80089 5.14426   6
   3   7 -15 0.50668 1.42035   4
   3   7 -15 -7.9508 14.6719   2
  -1  -7  15 26.8425  9.7158   5
   1  -7 -15 29.0529  4.9908   1
   1  -7 -15 26.9831 16.8729   2
   1   7 -15 25.0389  3.4292   4
   1   7 -15 19.3576 15.4051   2
   1  -7  15 61.2337 11.4386   5
   1  -7  15 55.4138  8.9280   3
  -1  -7 -15 39.5321  5.6794   1
   1   7  15 48.8741  7.8541   3
  -1   7 -15 46.6432  4.3818   4
   1   7  15 35.7883  8.5266   4
  -3  -7 -15 -1.3517  1.6952   1
   3   7  15 3.99881 5.62922   4
  -3   7 -15 6.43477 5.56652   6
  -5  -7 -15 10.5399  3.4437   1
  -5   7 -15 4.24137 7.05670   6
  -4  -8  15 9.08082 6.08805   6
  -4  -8  15 6.35508 8.06431   5
   4   8 -15 10.3860  2.5774   4
  -2  -8  15 13.0959  7.5756   6
  -2  -8  15 28.7866  9.5053   5
   2  -8 -15 22.9034  5.6631   1
   2   8 -15 15.6662  2.8203   4
   0  -8 -15 -1.0461  2.0399   1
   0  -8  15 1.23892 5.31570   5
   0   8 -15 0.10581 1.14179   4
   0   8  15 -0.1286  5.0121   4
  -2  -8 -15 4.33926 2.61116   1
  -2   8 -15 0.30843 3.04242   6
   2   8  15 7.46742 5.25558   4
  -4  -8 -15 0.69259 2.70029   1
   4   8  15 3.24693 6.55307   4
  -4   8 -15 -2.2766  6.0059   6
  -5  -9  15 2.72128 6.79488   6
  -5  -9  15 -13.982   8.066   5
   5   9 -15 2.06910 2.21301   4
  -3  -9  15 4.26300 7.33595   5
  -3  -9  15 0.53804 6.30268   6
   3   9 -15 -0.7138  1.3819   4
  -1  -9  15 129.667  17.863   5
   1  -9 -15 121.640  12.731   1
   1   9 -15 100.776   8.672   4
  -1   9  15 92.9334 13.9882   4
   1  -9  15 82.0055 15.4874   5
  -1  -9 -15 100.911  10.652   1
   1   9  15 75.6014 11.4344   4
  -1   9 -15 96.7923  7.7655   4
  -3  -9 -15 2.35053 2.68751   1
  -3   9 -15 1.77569 6.54863   6
   3   9  15 2.32604 5.09567   4
  -5  -9 -15 43.8343  6.8033   1
   5   9  15 36.5033  9.3602   4
  -4 -10  15 -0.2205  7.0888   6
  -4 -10  15 0.76075 9.36960   5
   4  10 -15 1.58855 1.82019   4
  -2 -10  15 13.2647  9.1370   5
   2 -10 -15 6.09744 4.84102   1
   2  10 -15 26.0355  3.5552   4
   0 -10 -15 18.9263  5.1030   1
   0 -10  15 14.5977  8.6042   5
   0  10  15 12.1801  5.9892   4
   0  10 -15 29.4621  3.5550   4
  -2 -10 -15 5.84178 3.77816   1
   2  10  15 16.8240  6.3033   4
  -2  10 -15 11.9826  5.9632   6
  -4 -10 -15 57.3520  8.1029   1
   4  10  15 61.4892 10.3592   4
  -4  10 -15 54.7354 14.5677   6
   3  11 -15 1.39944 1.90231   4
   1 -11 -15 7.74496 5.26718   1
   1  11 -15 11.9968  2.5741   4
  -1  11  15 4.47005 6.87918   4
  -1 -11 -15 14.7718  4.8848   1
   1  11  15 17.0734  6.8652   4
  -3 -11 -15 2.26386 3.92615   1
   3  11  15 17.8028  7.2776   4
  -3  11 -15 22.2253  9.8432   6
  -2  12  15 6.57628 7.64225   4
   2  12 -15 2.06966 1.96266   4
   0 -12 -15 35.7840  7.7401   1
   0  12  15 18.5022  7.3553   4
   0  12 -15 24.4959  3.7041   4
  -2 -12 -15 76.9295 10.4676   1
   2  12  15 46.9543  9.9364   4
  -6   0  16 13.4871  4.9136   6
   6   0 -16 -0.1869 22.4456   2
  -4   0  16 427.836  32.064   6
   4   0 -16 212.685  56.151   2
  -2   0  16 153.270  13.184   6
   2   0 -16 128.934  33.433   2
   0   0 -16 28.1323  3.1760   1
   0   0  16 23.8884  5.8938   3
  -2   0 -16 1986.14  138.44   1
  -4   0 -16 54.9586  5.9685   1
  -6   0 -16 24.0275  4.0908   1
   7  -1 -16  2.3257 27.0720   2
  -7  -1  16 10.2391  5.7151   6
  -7   1  16 33.3937  7.4660   6
   7   1 -16 15.6495 30.1921   2
  -5  -1  16 1.64690 2.91290   6
   5  -1 -16 -13.642  15.200   2
   5   1 -16 -15.903  17.292   2
  -5   1  16 6.81099 3.66373   6
   3  -1 -16 206.859  43.328   2
  -3  -1  16 179.787  16.442   6
  -3   1  16 190.772  16.024   6
   3   1 -16 196.076  42.085   2
   1  -1 -16 23.2598  2.8379   1
  -1  -1  16 30.3212  5.5704   3
   1  -1 -16  4.0586 12.0393   2
  -1  -1  16 24.8230  4.2339   6
   1   1 -16 21.1500 14.7981   2
  -1   1  16 26.6182  5.0349   3
   1   1 -16 19.0233  2.4546   1
   1  -1  16 9.90894 4.75900   3
  -1  -1 -16 20.7210  2.7459   1
  -1   1 -16 16.8271  2.4295   1
   1   1  16 16.0412  5.2556   3
  -3  -1 -16 119.244   9.695   1
  -3   1 -16 118.184   9.641   1
  -5  -1 -16 -1.3946  1.5638   1
  -5   1 -16 1.40528 1.64503   1
  -6  -2  16 0.20835 3.57155   6
  -6  -2  16 -3.8681  8.4376   5
   6  -2 -16  0.4615 23.8596   2
  -6   2  16 -4.4331  3.2319   6
   6   2 -16  1.0834 23.6140   2
  -4  -2  16 3.05395 2.90562   6
   4  -2 -16 10.1198 18.9509   2
   4   2 -16  7.5247 20.3826   2
  -4   2  16 2.24096 2.72261   6
   2  -2 -16 147.327  34.306   2
   2  -2 -16 108.645   8.995   1
  -2  -2  16 107.442  10.707   6
  -2   2  16 108.885   9.692   6
   2   2 -16 112.132  30.806   2
   0  -2  16 2.82038 3.26531   3
   0  -2 -16 3.34238 1.46790   1
   0   2 -16 3.31926 1.22088   1
   0   2  16 5.37229 3.79614   3
  -2  -2 -16 31.1314  3.6807   1
  -2   2 -16 21.1930  3.1342   1
  -4  -2 -16 96.5406  7.7127   1
  -4   2 -16 70.4900  7.8522   1
  -6  -2 -16 11.1929  3.0130   1
  -6   2 -16 11.0477  3.0036   1
   7  -3 -16 -13.471  29.566   2
   7   3 -16 11.1235 31.1065   2
   5  -3 -16 -3.5887 21.4997   2
  -5  -3  16 30.3071 11.9262   5
  -5  -3  16 27.8700  6.4003   6
  -5   3  16 28.4740  5.6816   6
   5   3 -16 24.5280 24.4749   2
   3  -3 -16 77.5769 30.7632   2
  -3  -3  16 154.336  13.819   6
   3   3 -16 82.2162 30.9539   2
  -3   3  16 139.354  12.331   6
   1  -3 -16 10.6984 14.9677   2
  -1  -3  16 10.2800  3.7198   3
  -1  -3  16 6.52752 4.01096   6
   1  -3 -16 6.30258 2.07948   1
  -1   3  16 6.62734 3.26166   3
   1   3 -16 14.6286 14.6411   2
   1  -3  16 100.661  14.520   3
  -1  -3 -16 118.280   9.559   1
  -1   3 -16 129.503   9.465   1
   1   3  16 100.401  14.358   3
  -3  -3 -16 7.69124 2.11105   1
  -3   3 -16 11.6286  2.4327   1
  -5  -3 -16 13.5386  3.1012   1
  -5   3 -16 18.4319  3.5931   1
   6  -4 -16 -1.0703 22.6443   2
  -6  -4  16  9.2897 11.1524   5
  -6  -4  16 -3.0487  3.9022   6
  -6   4  16 4.99225 4.28523   6
   6   4 -16 19.1189 27.7953   2
  -4  -4  16 643.847  63.307   5
  -4  -4  16 701.530  53.238   6
   4  -4 -16 463.098  85.528   2
  -4   4  16 662.242  51.578   6
  -2  -4  16 42.0849  7.8253   6
   2  -4 -16 47.5545 23.9749   2
   2  -4 -16 47.9551  5.8190   1
   2   4 -16 29.8072 19.8479   2
   0  -4 -16 26.7786  3.9219   1
   0  -4 -16 23.5313 15.2660   2
   0  -4  16 30.1557  6.2372   3
   0   4 -16 28.6282  3.3889   1
   0   4  16 37.5608  6.5232   3
  -2  -4 -16 -1.7968  0.9836   1
  -2   4 -16 -2.6438  2.4974   6
  -2   4 -16 -0.5403  1.1878   1
  -4  -4 -16 287.243  22.494   1
  -4   4 -16 311.703  22.953   1
  -6  -4 -16 12.3985  3.4695   1
  -6   4 -16 24.3937  4.4351   1
  -5  -5  16 94.6638 19.4075   5
   5  -5 -16 114.648  38.383   2
  -5  -5  16 117.766  15.097   6
   5   5 -16 61.7923 32.5416   2
  -5   5  16 141.466  14.232   6
   3  -5 -16  4.9992 17.2553   2
  -3  -5  16 19.2363  9.8086   5
  -3  -5  16 34.7440  7.0976   6
   3  -5 -16 27.2407  5.7380   1
   3   5 -16 23.7268 18.6924   2
   1  -5 -16 623.329  46.499   1
   1  -5 -16 726.677  78.978   2
  -1  -5  16 700.185  55.055   3
  -1  -5  16 680.026  60.845   5
  -1  -5  16 552.361  52.673   6
  -1   5  16 655.464  54.730   3
   1   5 -16 582.185  75.632   2
   1  -5  16 16.8983  6.0780   3
   1  -5  16 29.3269  9.4712   5
  -1  -5 -16 28.4979  3.9737   1
   1   5  16 19.9720  6.1065   3
  -3  -5 -16 42.9996  5.1214   1
   3   5  16 20.5185  6.9623   4
  -3   5 -16 38.8009  8.6561   6
  -5  -5 -16 8.77232 2.93175   1
  -5   5 -16 2.00969 2.33006   1
  -6  -6  16 21.5553 11.9476   5
  -6  -6  16 14.6884  7.1567   6
   6  -6 -16 16.0583 30.3391   2
  -6   6  16 28.3265  6.8252   6
   6   6 -16 -4.3107 25.6924   2
   6   6 -16 32.1880  4.4053   4
   4  -6 -16 20.0601 23.1811   2
  -4  -6  16 12.0963  8.8859   5
  -4  -6  16 9.92872 5.50006   6
   4   6 -16 -11.314  19.124   2
  -2  -6  16 0.80600 4.50051   6
   2  -6 -16 0.44380 2.61982   1
   2  -6 -16 -16.083  15.868   2
  -2  -6  16 -8.1062  4.8169   5
   2   6 -16 18.1585 18.1662   2
   0  -6  16 155.883  21.883   5
   0  -6 -16 104.477  29.043   2
   0  -6 -16 155.197  12.540   1
   0  -6  16 157.537  15.609   3
   0   6 -16 173.052  32.177   2
   0   6  16 138.652  14.811   3
  -2  -6 -16 35.3689  4.8783   1
  -2   6 -16 42.9749  7.6355   6
   2   6  16 25.7681  7.2363   3
   2   6  16 30.8385  7.4786   4
  -4  -6 -16 1.95504 2.24567   1
  -4   6 -16 -0.7003  5.4385   6
   4   6  16 -5.5183  4.8932   4
  -6  -6 -16 19.8123  4.4824   1
  -6   6 -16 25.8413  5.2198   1
  -5  -7  16 6.97619 5.73679   6
   5  -7 -16 13.6806 25.5573   2
  -5  -7  16 7.39041 8.78203   5
   5   7 -16 0.13094 1.69647   4
  -3  -7  16 0.06036 6.93125   5
  -3  -7  16 14.9497  5.9173   6
   3  -7 -16 -10.349  18.309   2
   3   7 -16  2.8908 18.4580   2
   3   7 -16 10.6579  2.3922   4
  -1  -7  16 -4.6113  5.3116   5
   1  -7 -16 15.4073 17.5733   2
   1  -7 -16 25.6131  4.6152   1
   1   7 -16 -6.4091 13.3133   2
   1  -7  16 39.7450  9.9277   5
  -1  -7 -16 34.8639  5.0885   1
   1  -7  16 35.9837  7.4008   3
   1   7  16 30.4334  6.4765   3
   1   7  16 11.1140  6.0325   4
  -1   7 -16 33.3373  3.8382   4
  -3  -7 -16 11.9574  3.1587   1
  -3   7 -16 6.93690 5.65149   6
   3   7  16 0.16468 6.10602   4
  -5  -7 -16 3.37447 2.94641   1
  -4  -8  16 36.8575  9.6066   6
  -4  -8  16 10.4312  8.4858   5
   4   8 -16 28.4604  4.0303   4
  -2  -8  16 21.4331  8.4952   6
   2  -8 -16 15.8703  5.1085   1
  -2  -8  16 7.85505 7.57794   5
   2   8 -16 20.2932  3.1660   4
   0  -8 -16 162.019  13.345   1
   0  -8  16 183.235  22.812   5
   0   8  16 101.286  14.966   4
   0   8 -16 150.244  11.578   4
  -2  -8 -16 11.8949  3.3647   1
   2   8  16 15.8779  7.3273   4
  -2   8 -16 14.0476  5.4865   6
  -4  -8 -16 14.3556  3.8241   1
  -4   8 -16 10.9814  7.9512   6
   4   8  16 14.3145  6.9051   4
  -5  -9  16  6.3114 10.1128   5
   5   9 -16 14.3776  3.4530   4
  -3  -9  16 1.73449 6.78884   6
  -3  -9  16 1.49801 7.50991   5
   3   9 -16 2.41632 1.71097   4
   1  -9 -16 -5.9324  3.0306   1
  -1  -9  16 -6.0267  5.4418   5
  -1   9  16 -2.6021  4.4801   4
   1   9 -16 0.28579 1.23401   4
   1  -9  16 1.96362 6.94895   5
  -1  -9 -16 -0.7242  2.6312   1
  -1   9 -16 4.25494 1.73539   4
   1   9  16 8.37555 5.72476   4
  -3  -9 -16 10.9016  3.7083   1
   3   9  16 18.7729  7.9559   4
  -3   9 -16 21.3520  8.3348   6
  -4 -10  16 -8.9257  8.0553   5
  -4 -10  16 7.39528 8.15694   6
   4  10 -16 1.77681 2.03565   4
  -2 -10  16 5.94752 7.65229   5
   2 -10 -16 0.08547 4.79544   1
   2  10 -16 2.92677 1.70372   4
   0 -10 -16 7.87198 4.23650   1
   0 -10  16 4.65173 7.44131   5
   0  10 -16 6.79961 1.94091   4
   0  10  16 11.0616  6.7785   4
  -2 -10 -16 7.67596 3.80655   1
  -2  10 -16 1.84119 4.94768   6
   2  10  16 6.65744 6.49778   4
  -4 -10 -16 10.8084  4.2421   1
   4  10  16 -9.6168  6.6139   4
   3  11 -16 6.78471 2.38973   4
   1 -11 -16 4.12111 4.95665   1
   1  11 -16 2.58348 1.80098   4
  -1  11  16 14.2766  7.3547   4
  -1 -11 -16 17.8279  5.3485   1
   1  11  16 14.7286  7.1500   4
  -3 -11 -16 19.6612  5.6491   1
   3  11  16 19.4906  8.3655   4
   0 -12 -16 58.2357  9.7065   1
   0  12 -16 49.3480  5.5353   4
   0  12  16 35.1267 10.4261   4
  -6   0  17 0.52969 3.79396   6
   6   0 -17 -3.3106 24.3438   2
  -4   0  17 -1.8509  2.3918   6
   4   0 -17 -3.9840 17.7167   2
   2   0 -17 -11.998  13.133   2
  -2   0  17 -1.0509  1.7171   6
   0   0 -17 0.79125 0.97083   1
   0   0  17 1.56969 3.29045   3
  -2   0 -17 1.44271 1.22883   1
  -4   0 -17 -0.5917  1.2188   1
  -6   0 -17 -1.0365  1.7517   1
   7  -1 -17 25.1451 32.4803   2
   7   1 -17 12.2204 29.6388   2
  -5  -1  17 14.1519  4.6543   6
   5  -1 -17 20.8958 22.4260   2
  -5   1  17 20.1527  5.0620   6
   5   1 -17 -4.6189 20.4092   2
  -3  -1  17 88.9552  9.9356   6
   3  -1 -17 84.6379 30.6946   2
  -3   1  17 85.7766  8.6427   6
   3   1 -17 85.0292 30.0286   2
   1  -1 -17 7.13367 1.70104   1
  -1  -1  17 9.70895 3.41687   6
  -1  -1  17 6.09742 3.09166   3
   1  -1 -17  8.1577 14.0256   2
   1   1 -17 17.0491 15.0739   2
  -1   1  17 9.03496 3.36090   3
   1   1 -17 6.34020 1.42667   1
  -1  -1 -17 206.361  14.390   1
   1  -1  17 151.772  20.374   3
  -1   1 -17 194.559  14.189   1
   1   1  17 163.540  19.260   3
  -3  -1 -17 18.6059  2.8112   1
  -3   1 -17 10.9447  2.3538   1
  -5  -1 -17 19.2760  3.5649   1
  -5   1 -17 26.8528  4.0102   1
  -6  -2  17  5.6243 10.4887   5
   6  -2 -17 20.8458 26.2590   2
  -6  -2  17 3.58332 4.05634   6
   6   2 -17  8.9333 25.9665   2
  -6   2  17 -2.2540  3.3326   6
   4  -2 -17 184.547  48.275   2
  -4  -2  17 274.837  23.189   6
  -4   2  17 268.338  22.346   6
   4   2 -17 220.477  48.421   2
   2  -2 -17 -2.3672 14.8691   2
  -2  -2  17 17.1171  4.1360   6
   2  -2 -17 17.6417  3.0681   1
   2   2 -17 38.6413 20.2819   2
   0  -2 -17 78.4561  6.5883   1
   0  -2  17 82.3070 11.0952   3
   0   2  17 85.6482 11.0937   3
   0   2 -17 70.1549  6.1249   1
  -2  -2 -17 28.4480  3.7327   1
  -2   2 -17 26.9688  3.5060   1
  -4  -2 -17 439.628  32.085   1
  -4   2 -17 437.883  32.171   1
  -6  -2 -17 5.79240 2.54002   1
  -6   2 -17 5.01085 2.58471   1
  -5  -3  17 72.9336 18.1333   5
   5  -3 -17 22.4666 28.0801   2
  -5  -3  17 85.4441 11.6113   6
  -5   3  17 103.198  11.258   6
   5   3 -17 40.6750 29.1043   2
  -3  -3  17 9.45372 4.14919   6
   3  -3 -17  1.4691 17.5879   2
   3   3 -17  7.4556 18.9296   2
   1  -3 -17  4.2669 14.1155   2
   1  -3 -17 5.76779 2.00851   1
  -1  -3  17 0.44766 3.68238   6
  -1  -3  17 1.90730 2.94599   3
  -1   3  17 5.56266 3.06706   3
   1   3 -17  1.2151 12.5598   2
  -1  -3 -17 22.2914  3.2936   1
   1  -3  17 16.9794  5.8864   3
  -1   3 -17 22.9178  2.9753   1
   1   3  17 17.2003  5.7918   3
  -3  -3 -17 0.87999 1.44231   1
  -3   3 -17 2.76730 1.60263   1
  -5  -3 -17 91.4074  8.4676   1
  -5   3 -17 90.1783  9.2372   1
  -6  -4  17 -1.5805 10.1356   5
  -6  -4  17 1.26102 3.99520   6
   6  -4 -17 29.9007 29.0451   2
  -6   4  17 -0.0397  3.9694   6
   6   4 -17  9.0274 26.4363   2
  -4  -4  17 63.3827 15.8899   5
   4  -4 -17 42.9370 26.7904   2
  -4  -4  17 60.2594  9.4662   6
   4   4 -17 43.6130 27.9442   2
   2  -4 -17 30.2150  4.3749   1
  -2  -4  17 20.7897  5.8635   6
   2  -4 -17 51.6128 23.2039   2
   2   4 -17  4.3665 14.9990   2
   0  -4  17 75.3998 10.8243   3
   0  -4 -17 82.1850  6.9071   1
   0  -4 -17 99.1199 24.6474   2
   0   4  17 72.1204 10.1942   3
   0   4 -17 67.7071  6.1106   1
   0   4 -17 70.5094 21.1529   2
  -2  -4 -17 -0.1838  1.3212   1
  -2   4 -17 0.04359 1.33199   1
  -4  -4 -17 72.3343  7.8128   1
  -4   4 -17 84.0462  8.3558   1
  -6  -4 -17 -1.5302  1.9901   1
  -6   4 -17 1.50571 2.58443   1
  -5  -5  17 43.1351 13.6337   5
   5  -5 -17 10.7128 25.1943   2
  -5  -5  17 24.9105  7.0753   6
   5   5 -17 -21.461  18.071   2
  -5   5  17 55.9146  7.9353   6
   3  -5 -17 10.6773 19.0708   2
  -3  -5  17 3.17707 7.69308   5
  -3  -5  17 5.98051 4.37490   6
   3   5 -17 -1.8674 14.7668   2
   1  -5 -17 924.763 104.584   2
   1  -5 -17 895.237  65.387   1
  -1  -5  17 980.084  83.628   5
  -1  -5  17 984.307  77.325   3
  -1  -5  17 727.342  72.677   6
  -1   5  17 977.688  77.146   3
   1   5 -17 934.987 104.300   2
  -1  -5 -17 26.3144  3.8092   1
   1  -5  17 15.8302  8.3847   5
   1  -5  17 22.3728  6.8761   3
  -1   5 -17 23.9585  3.3609   1
   1   5  17 22.7263  6.5419   3
  -3  -5 -17 96.2581  8.4861   1
  -3   5 -17 108.182   8.713   1
   3   5  17 52.2702 10.6311   4
  -5  -5 -17 4.25059 2.34412   1
  -5   5 -17 8.14314 3.05964   1
  -6  -6  17 -1.2338  4.8361   6
   6  -6 -17 -20.177  24.235   2
  -6  -6  17 -2.1604  8.4966   5
   6   6 -17 -40.035  23.174   2
   6   6 -17 0.83571 1.92715   4
   4  -6 -17 23.7159 25.5223   2
  -4  -6  17 2.43017 8.26009   5
  -4  -6  17 28.0474  7.0861   6
   4   6 -17 26.9405 23.6862   2
   2  -6 -17 38.6637 23.8783   2
  -2  -6  17 49.5220 10.2672   6
  -2  -6  17 53.7352 13.2206   5
   2  -6 -17 53.1652  7.2400   1
   2   6 -17 35.2703 20.8146   2
   0  -6  17 74.9145 14.3688   5
   0  -6  17 64.6983  9.4451   3
   0  -6 -17 64.1957  7.1240   1
   0  -6 -17 25.0465 18.9632   2
   0   6  17 71.1527  9.0443   3
   0   6 -17 36.1885 17.8468   2
  -2  -6 -17 2.79617 2.13734   1
  -2   6 -17 -1.4207  2.8174   6
   2   6  17 3.87338 4.63369   3
   2   6  17 -7.9135  6.8793   4
  -4  -6 -17 47.2996  5.9617   1
   4   6  17 31.0126  8.2498   4
  -5  -7  17 30.2190  8.6391   6
   5  -7 -17  0.8042 24.6124   2
  -5  -7  17 31.1627 11.4711   5
   5   7 -17 34.1266  4.6693   4
   3  -7 -17 -0.7994 20.0350   2
  -3  -7  17 10.0076  6.0166   6
  -3  -7  17 18.7468  9.6741   5
   3   7 -17 15.2502  2.9538   4
   3   7 -17 -4.4301 17.3393   2
   1  -7 -17 73.1146  8.6473   1
   1  -7 -17 66.8812 25.9192   2
  -1  -7  17 81.5234 16.4283   5
   1   7 -17 69.6593 26.0325   2
   1  -7  17 15.4548  5.6768   3
   1  -7  17 21.5650  7.8273   5
  -1  -7 -17 17.3748  3.7178   1
   1   7  17 6.23073 6.63096   4
   1   7  17 14.9938  4.9784   3
  -3  -7 -17 2.39946 2.15633   1
  -3   7 -17 5.62156 5.59126   6
   3   7  17 -0.0856  5.7185   4
  -5  -7 -17 3.21039 2.92814   1
  -4  -8  17 2.91051 7.74771   5
  -4  -8  17 -0.7269  5.9613   6
   4   8 -17 13.6529  2.8929   4
  -2  -8  17 39.1250 10.9642   6
   2  -8 -17 60.0481  8.5641   1
  -2  -8  17 46.3677 12.7653   5
   2   8 -17 54.0416  5.9119   4
   0  -8 -17 76.4296  8.5992   1
   0  -8  17 43.0883 11.7727   5
   0   8  17 66.4481 11.1963   4
   0   8 -17 63.5503  5.7830   4
  -2  -8 -17 9.15266 3.18032   1
   2   8  17 6.89411 6.22318   4
  -2   8 -17 8.89225 5.08867   6
  -4  -8 -17 1.85259 2.63180   1
   4   8  17 -1.7534  6.1875   4
  -4   8 -17 3.74190 6.81950   6
  -3  -9  17 21.3228  8.9907   6
  -3  -9  17 -1.4535  7.0945   5
   3   9 -17 7.28213 2.30817   4
  -1  -9  17 35.4728 10.1411   5
   1  -9 -17 36.7304  6.8314   1
   1   9 -17 29.5353  4.0053   4
  -1  -9 -17 39.1265  6.1034   1
   1   9  17 15.5768  6.7964   4
  -3  -9 -17 -1.4185  2.5852   1
   3   9  17 -1.8666  6.2059   4
  -3   9 -17 14.8032  7.8907   6
  -4 -10  17 61.5983 17.3015   5
   4  10 -17 131.476  10.307   4
   2 -10 -17 -0.0095  5.0341   1
  -2 -10  17 -5.0586  6.7457   5
   2  10 -17 -0.2488  1.6327   4
   0 -10 -17 72.3057  9.6554   1
   0 -10  17 55.0107 12.9165   5
   0  10  17 36.6151 10.7855   4
   0  10 -17 81.4333  6.6375   4
  -2 -10 -17 0.22780 3.07540   1
   2  10  17 -5.8949  5.7813   4
  -2  10 -17 4.43325 5.31623   6
  -3 -11  17 28.9874 12.5259   5
   3  11 -17 27.3013  4.2184   4
   1 -11 -17 -2.1507  4.2940   1
  -1 -11  17 15.9580 10.4105   5
   1  11 -17 6.77238 2.23734   4
  -1  11  17 12.3518  7.4177   4
  -1 -11 -17 7.34509 4.76529   1
   1  11  17 -2.2403  6.1307   4
   0 -12 -17 28.4516  7.0665   1
   0  12  17 20.2805  8.5090   4
  -6   0  18 1.94502 4.02440   6
   6   0 -18 -2.3605 23.8686   2
   4   0 -18 73.7995 34.9689   2
  -4   0  18 203.738  16.905   6
   2   0 -18  4.2327 18.1502   2
   0   0 -18 8.47750 1.77667   1
   0   0  18 8.55748 4.17170   3
  -2   0 -18 3.58248 1.66424   1
  -4   0 -18 114.430   9.684   1
  -6   0 -18 2.54462 2.27579   1
   5  -1 -18 29.5545 26.5067   2
  -5  -1  18 49.3109  7.7572   6
  -5   1  18 33.3846  6.4243   6
   5   1 -18  3.5035 26.2434   2
   3  -1 -18  1.4074 18.4031   2
  -3  -1  18 3.47064 2.76634   6
  -3   1  18 1.36830 2.18067   6
   3   1 -18  3.7244 19.5262   2
   1  -1 -18 4.09842 1.43531   1
   1  -1 -18 11.0165 14.8644   2
  -1  -1  18 1.73841 3.09940   3
  -1   1  18 -2.5710  2.3120   3
   1   1 -18 -11.458  10.751   2
   1   1 -18 2.44983 1.11072   1
   1  -1  18 -0.7566  3.3402   3
  -1  -1 -18 -0.6038  1.2668   1
   1   1  18 3.31422 4.28866   3
  -1   1 -18 -0.0022  1.0964   1
  -3  -1 -18 5.89863 1.97064   1
  -3   1 -18 10.7141  2.3228   1
  -5  -1 -18 19.4194  3.6015   1
  -5   1 -18 22.6754  3.7730   1
  -6  -2  18  9.5191 10.9920   5
   6  -2 -18  7.9882 26.2833   2
  -6  -2  18 1.12017 3.92761   6
  -6   2  18 2.58816 3.76897   6
   6   2 -18 -3.2445 24.1750   2
  -4  -2  18 163.935  15.099   6
   4  -2 -18 130.589  37.315   2
  -4   2  18 150.352  14.199   6
   4   2 -18 125.684  37.198   2
   2  -2 -18 169.674  40.373   2
  -2  -2  18 186.456  16.993   6
   2   2 -18 246.919  46.781   2
   0  -2 -18 0.18854 1.21452   1
   0  -2 -18 11.2519 13.7603   2
   0  -2  18 -1.4795  3.0169   3
   0   2 -18 -1.1493  0.8905   1
   0   2  18 2.38199 3.08191   3
  -2  -2 -18 216.258  16.827   1
  -2   2 -18 227.623  16.736   1
  -4  -2 -18 173.687  14.440   1
  -4   2 -18 195.808  14.685   1
  -6  -2 -18 0.55845 2.17751   1
  -6   2 -18 -1.2716  1.9806   1
  -5  -3  18 273.716  23.438   6
  -5  -3  18 217.417  32.699   5
   5  -3 -18 191.040  50.913   2
  -5   3  18 258.453  22.089   6
   5   3 -18 167.577  49.552   2
  -3  -3  18 10.3599  4.0398   6
   3  -3 -18 -13.058  18.729   2
   3   3 -18 12.1361 20.6002   2
   1  -3 -18 72.6217  6.7374   1
   1  -3 -18 86.5743 26.3873   2
  -1  -3  18 85.1862 10.4145   3
  -1  -3  18 71.2913 10.5179   6
   1   3 -18 82.7694 27.9024   2
  -1   3  18 66.2743  9.6667   3
  -1  -3 -18 11.6342  2.4600   1
   1  -3  18 6.47175 4.95998   3
  -1   3 -18 10.3950  1.9809   1
   1   3  18 10.8852  4.8308   3
  -3  -3 -18 0.13055 1.45269   1
  -3   3 -18 1.26932 1.50991   1
  -5  -3 -18 320.693  23.317   1
  -5   3 -18 288.540  23.256   1
  -6  -4  18  9.7554 11.5432   5
  -6  -4  18 10.1798  5.6899   6
   6  -4 -18 -13.095  22.588   2
  -6   4  18 11.6815  5.0868   6
   6   4 -18 -1.0039 24.9763   2
  -4  -4  18 35.3648 13.2248   5
   4  -4 -18 49.2121 29.1572   2
  -4  -4  18 50.6957  8.5152   6
   4   4 -18 28.7498 24.7604   2
  -2  -4  18 -3.8881  3.7770   6
   2  -4 -18  5.9940 16.9974   2
   2  -4 -18 0.18220 2.13005   1
   2   4 -18 -6.7190 13.9566   2
   0  -4 -18 188.479  37.412   2
   0  -4 -18 191.805  15.488   1
   0  -4  18 231.623  20.589   3
   0   4 -18 158.645  34.069   2
   0   4 -18 186.736  14.804   1
   0   4  18 228.826  20.226   3
  -2  -4 -18 15.0746  2.9435   1
  -2   4 -18 13.0706  2.6174   1
  -4  -4 -18 16.6086  3.4619   1
  -4   4 -18 25.9323  4.1148   1
  -6  -4 -18 14.6700  3.5949   1
  -6   4 -18 14.9472  3.7946   1
   5  -5 -18  3.6045 24.9256   2
  -5  -5  18 -0.3161  3.8910   6
  -5  -5  18 14.1491 10.5428   5
   5   5 -18 22.1253 29.9713   2
   3  -5 -18  5.1317 18.1123   2
  -3  -5  18 5.88092 4.41385   6
  -3  -5  18 3.80538 7.41550   5
   3   5 -18  2.7662 20.2640   2
   1  -5 -18 406.729  64.876   2
  -1  -5  18 376.246  43.421   5
  -1  -5  18 467.262  38.297   3
   1  -5 -18 420.443  31.977   1
  -1   5  18 434.481  37.912   3
   1   5 -18 467.325  67.688   2
  -1  -5 -18 74.5070  7.2425   1
   1  -5  18 67.0557 11.0305   3
   1   5  18 53.9926  9.9034   3
  -1   5 -18 62.9179  5.9500   1
  -3  -5 -18 1.28410 1.84644   1
  -3   5 -18 0.24662 1.68238   1
  -5  -5 -18 2.87997 2.23788   1
  -5   5 -18 -2.5661  1.9902   1
   6  -6 -18 -20.801  26.488   2
   6   6 -18 -5.2300 27.6527   2
   4  -6 -18  2.7353 24.0558   2
  -4  -6  18 47.3676  8.9146   6
  -4  -6  18 31.6870 12.2817   5
   4   6 -18 -0.5043 21.5170   2
   2  -6 -18 254.740  52.753   2
  -2  -6  18 261.963  35.753   5
   2  -6 -18 343.415  24.727   1
  -2  -6  18 311.006  29.222   6
   2   6 -18 258.670  51.365   2
   0  -6  18 35.0039 11.0939   5
   0  -6 -18 48.5577 21.1103   2
   0  -6 -18 34.4297  5.2545   1
   0  -6  18 52.3761  8.2103   3
   0   6  18 33.6417  6.7505   3
   0   6 -18 37.8947 17.8679   2
  -2  -6 -18 207.068  16.414   1
   2   6  18 169.049  22.608   3
  -2   6 -18 229.441  20.201   6
  -4  -6 -18 9.88298 3.17711   1
   4   6  18 -4.7204  6.7689   4
  -4   6 -18 4.83618 2.50197   1
  -5  -7  18 1.27125 8.58552   5
  -5  -7  18 4.27196 5.62670   6
   5  -7 -18 -7.8609 25.8721   2
   5   7 -18 4.66844 2.27217   4
  -3  -7  18 -1.2443  5.4620   6
   3  -7 -18 9.30993 4.86160   1
   3  -7 -18 15.0864 21.8352   2
  -3  -7  18 -2.0332  7.1388   5
   3   7 -18  1.1893 18.5899   2
   1  -7 -18 791.157  90.608   2
   1  -7 -18 726.350  54.527   1
  -1  -7  18 731.764  69.234   5
   1   7 -18 812.185  89.900   2
  -1  -7 -18 373.031  28.213   1
   1  -7  18 352.491  37.227   5
  -1  -7 -18 350.258  53.913   2
   1  -7  18 406.186  34.941   3
   1   7  18 355.517  33.789   3
  -3  -7 -18 28.2658  4.5554   1
   3   7  18 9.88798 6.87245   4
  -5  -7 -18 -1.6885  2.6129   1
  -5   7 -18 0.84989 2.65013   1
  -4  -8  18 -5.9305  5.8709   6
  -4  -8  18 -0.0379  8.0939   5
   4   8 -18 3.20117 2.10459   4
  -2  -8  18 38.7756 12.3641   5
   2  -8 -18 69.5830  9.2987   1
   2   8 -18 65.8895  6.6340   4
   0  -8 -18 129.689  12.166   1
   0  -8  18 110.039  19.294   5
   0   8 -18 136.011  10.600   4
  -2  -8 -18 35.5399  5.5339   1
   2   8  18 14.5476  7.3455   4
  -2   8 -18 24.9693  7.1486   6
  -4  -8 -18 7.08763 3.40470   1
   4   8  18 1.92442 7.24014   4
  -3  -9  18 17.4130  9.0159   6
  -3  -9  18 11.2363  9.2172   5
   3   9 -18 24.0536  3.7111   4
  -1  -9  18 22.3743  9.5780   5
   1  -9 -18 16.5927  5.0090   1
   1   9 -18 12.0344  2.6845   4
  -1  -9 -18 6.59407 3.49135   1
   1   9  18 0.67175 6.24173   4
  -3  -9 -18 0.35029 2.75742   1
  -3   9 -18 9.94258 7.35106   6
   3   9  18 -2.1788  6.3878   4
  -2 -10  18 -5.2736  7.4493   5
   2 -10 -18 0.79363 5.19585   1
   2  10 -18 3.00612 1.86567   4
   0 -10  18 23.4834 10.4674   5
   0 -10 -18 17.5989  5.6703   1
   0  10 -18 23.8571  3.5045   4
   0  10  18 29.2226  8.7921   4
  -2 -10 -18 1.75812 3.31496   1
  -2  10 -18 9.58541 6.49150   6
   2  10  18 7.31664 7.45931   4
   1 -11 -18 9.23735 5.97085   1
  -1 -11  18 8.17212 9.13063   5
   1  11 -18 11.2916  2.6688   4
  -1 -11 -18 8.98741 4.97969   1
   1  11  18 8.67042 8.29236   4
  -6   0  19 3.72368 4.10230   6
   6   0 -19 31.3443 30.5262   2
  -4   0  19 4.86918 3.43552   6
   4   0 -19 -10.343  19.470   2
   2   0 -19 -1.4887 15.7050   2
   0   0 -19 -0.0197 10.6689   2
   0   0  19 2.59860 3.44853   3
   0   0 -19 0.18605 0.99596   1
  -2   0 -19 1.48441 1.39514   1
  -4   0 -19 0.72916 1.45954   1
  -6   0 -19 -1.0620  2.1006   1
  -5  -1  19 4.96848 3.88002   6
   5  -1 -19 21.1309 26.4636   2
   5   1 -19  2.7523 22.7372   2
  -5   1  19 3.04386 3.69847   6
   3  -1 -19 66.3496 30.0323   2
  -3  -1  19 82.4975  9.8589   6
   3   1 -19 82.6484 31.3040   2
  -1  -1  19 41.4706  7.3553   3
   1  -1 -19 11.1067 17.7662   2
   1  -1 -19 41.6377  4.3670   1
  -1   1  19 35.8556  6.8792   3
   1   1 -19 13.9211 15.6648   2
  -1  -1 -19 27.3439  3.5736   1
   1  -1  19 33.5546  7.9094   3
   1   1  19 24.4088  7.2504   3
  -1   1 -19 29.7430  3.6112   1
  -3  -1 -19 156.625  12.360   1
  -3   1 -19 152.922  12.276   1
  -5  -1 -19 5.32885 2.22712   1
  -5   1 -19 2.85029 2.03159   1
   6  -2 -19 18.3609 28.8829   2
  -6  -2  19  7.4756 12.5459   5
  -6  -2  19 13.1094  5.7223   6
   6   2 -19  3.0965 27.2059   2
  -6   2  19 30.8488  6.6127   6
  -4  -2  19 215.594  18.600   6
   4  -2 -19 167.747  45.199   2
   4   2 -19 110.280  39.568   2
  -2  -2  19 75.9445  9.4720   6
   2  -2 -19 80.9417 29.6812   2
   2   2 -19 64.0052 26.2461   2
   0  -2  19 14.0602  5.2541   3
   0  -2 -19 19.0808 13.3938   2
   0  -2 -19 10.0438  2.1740   1
   0   2  19 2.82505 3.93628   3
   0   2 -19 20.2425 14.4907   2
   0   2 -19 11.3357  1.9899   1
  -2  -2 -19 77.5361  6.7887   1
  -2   2 -19 72.9050  6.5640   1
  -4  -2 -19 39.7519  4.9993   1
  -4   2 -19 41.7526  5.1518   1
  -6  -2 -19 21.9005  4.1638   1
  -6   2 -19 37.7983  5.2708   1
  -5  -3  19 96.4328 20.4441   5
   5  -3 -19 62.4263 32.9223   2
   5   3 -19 123.755  41.060   2
   3  -3 -19 54.9867 27.6969   2
  -3  -3  19 22.9249  5.8090   6
   3   3 -19 29.3795 23.1902   2
   1  -3 -19 148.231  12.373   1
  -1  -3  19 183.916  16.520   3
  -1  -3  19 134.462  16.903   6
   1  -3 -19 180.861  39.480   2
   1   3 -19 152.039  37.288   2
  -1   3  19 153.621  15.870   3
   1  -3  19 5.30730 4.42182   3
  -1  -3 -19 12.9298  2.6016   1
   1   3  19 14.9820  5.8364   3
  -1   3 -19 5.92088 1.72261   1
  -3  -3 -19 7.12977 2.16863   1
  -3   3 -19 5.26914 1.96477   1
  -5  -3 -19 222.000  17.640   1
  -5   3 -19 223.576  17.756   1
  -6  -4  19 -3.8398  9.9252   5
   6  -4 -19  0.4600 28.7085   2
  -6  -4  19 2.88141 5.12152   6
   6   4 -19 -19.981  26.690   2
   4  -4 -19 23.9484 26.3484   2
  -4  -4  19 97.7279 19.9245   5
  -4  -4  19 69.3924 10.4856   6
   4   4 -19 79.9313 32.8547   2
   2  -4 -19 36.6105 24.0939   2
   2  -4 -19 27.9765  4.7773   1
  -2  -4  19 39.3214  7.8102   6
   2   4 -19 63.2345 26.0230   2
   0  -4 -19 37.8078 18.6251   2
   0  -4  19 29.5539  6.5499   3
   0  -4 -19 15.7188  3.2410   1
   0   4 -19 16.2784 14.8264   2
   0   4  19 30.4732  6.4435   3
   0   4 -19 16.5358  2.6234   1
  -2  -4 -19 24.5949  3.8743   1
   2   4  19 19.9634  6.8452   3
  -2   4 -19 25.9538  3.6632   1
  -4  -4 -19 47.9975  6.1356   1
  -4   4 -19 63.9967  6.8394   1
   5  -5 -19 19.1149 30.2075   2
  -5  -5  19 48.9571  9.3812   6
  -5  -5  19 29.4063 12.9135   5
   5   5 -19 53.5725 31.2847   2
  -3  -5  19 4.28786 4.50261   6
  -3  -5  19 6.41137 8.16791   5
   3  -5 -19  5.0726 21.8194   2
   3   5 -19 -4.2731 18.6225   2
  -1  -5  19 21.5536 10.3160   5
   1  -5 -19  9.0047 18.6189   2
  -1  -5  19 16.8795  4.6084   3
   1  -5 -19 17.9879  3.5287   1
   1   5 -19  0.0325 15.3309   2
  -1   5  19 14.8966  4.6786   3
   1  -5  19 533.009  49.216   3
  -1  -5 -19 561.163  39.981   1
   1   5  19 569.478  49.220   3
  -1   5 -19 533.882  39.400   1
  -3  -5 -19 93.7845  8.5036   1
  -3   5 -19 86.2874  8.2477   1
  -5  -5 -19 4.91512 2.48302   1
  -5   5 -19 3.91983 2.73176   1
   4  -6 -19 -13.492  21.558   2
  -4  -6  19 9.92261 9.71629   5
  -4  -6  19 16.4635  6.4022   6
   4   6 -19 26.4881 27.5107   2
  -2  -6  19 32.1598 11.8351   5
   2  -6 -19  9.8252 20.8396   2
   2  -6 -19 19.1876  4.5904   1
  -2  -6  19 21.6479  7.8014   6
   2   6 -19 23.5820 22.0523   2
   0  -6  19 412.309  36.053   3
   0  -6  19 392.825  40.976   5
   0  -6 -19 384.095  29.600   1
   0  -6 -19 367.688  59.645   2
   0   6  19 389.115  35.371   3
   0   6 -19 450.107  62.194   2
  -2  -6 -19 4.22049 2.52057   1
   2  -6  19 0.26500 4.82411   3
   2   6  19 10.2149  5.8204   3
  -2   6 -19 9.74708 2.68592   1
  -4  -6 -19 17.3406  3.9840   1
  -4   6 -19 14.6349  3.6055   1
   5  -7 -19  7.6514 26.1805   2
  -5  -7  19 10.6823  7.4142   6
  -5  -7  19 23.6314 11.6092   5
   5   7 -19 2.32961 2.26746   4
  -3  -7  19 -1.8125  5.9798   6
  -3  -7  19 -1.0527  7.7210   5
   3  -7 -19 -0.6142 20.8314   2
  -1  -7  19 58.6641 14.6851   5
   1  -7 -19 80.0417  9.0319   1
   1  -7 -19 76.8398 29.8652   2
   1   7 -19 79.3765 27.9237   2
  -1  -7 -19 -4.8889 12.8914   2
   1  -7  19 5.06423 4.60406   3
   1  -7  19 2.77568 6.96905   5
  -1  -7 -19 8.51039 2.93712   1
   1   7  19 4.21949 4.33499   3
  -3  -7 -19 -4.4228  1.7645   1
   3   7  19 5.94904 7.39810   4
  -4  -8  19 2.49110 6.94541   6
  -4  -8  19 1.16259 7.94587   5
   4   8 -19 0.48153 1.85167   4
  -2  -8  19 6.31136 8.34341   5
   2  -8 -19 8.52433 4.59268   1
   2   8 -19 20.4449  3.3635   4
   0  -8  19 16.0731  9.0497   5
   0  -8 -19 9.93412 3.77057   1
   0   8 -19 -0.5587  1.5437   4
  -2  -8 -19 69.3764  8.0933   1
   2   8  19 32.3268 10.2300   4
  -2   8 -19 89.0427 12.3828   6
  -4  -8 -19 6.83180 3.27615   1
   4   8  19 24.9513 10.0251   4
  -3  -9  19 5.89058 8.01798   5
  -3  -9  19 -6.5951  6.6990   6
   3   9 -19 0.76427 1.71076   4
  -1  -9  19 118.797  19.499   5
   1  -9 -19 117.412  12.806   1
   1   9 -19 96.9845  8.7346   4
  -1  -9 -19 -1.1531  2.8362   1
   1   9  19 5.97653 8.30166   4
  -3  -9 -19 -2.4524  2.8490   1
   3   9  19 2.46849 7.20456   4
  -2 -10  19 4.00835 8.29545   5
   2 -10 -19 -0.0804  5.2413   1
   2  10 -19 15.5344  2.9509   4
   0 -10 -19 7.75316 4.45319   1
   0 -10  19 2.06897 8.46539   5
   0  10 -19 10.7958  2.6203   4
  -2 -10 -19 20.0833  5.3103   1
  -2  10 -19 20.8438  7.8073   6
   2  10  19 1.10144 7.88935   4
  -1 -11  19 6.02622 8.88380   5
   1 -11 -19 7.42733 5.34913   1
   1  11 -19 3.32471 2.01317   4
  -1 -11 -19 11.8161  4.8302   1
   1  11  19 -2.9936  7.6167   4
  -6   0  20 1.81912 4.24699   6
   6   0 -20 12.0504 28.8746   2
   4   0 -20 105.083  36.441   2
   2   0 -20 928.857 110.548   2
   0   0 -20 1.55949 1.23272   1
   0   0  20 0.69122 3.15438   3
   0   0 -20 -1.1570 10.8459   2
  -2   0 -20 73.0517  6.5361   1
  -4   0 -20 3.02037 1.76922   1
  -6   0 -20 -0.2733  2.2234   1
  -5  -1  20 129.189  14.092   6
   5  -1 -20 46.4442 34.0718   2
   5   1 -20 79.4471 37.1888   2
   3  -1 -20 20.6252 21.0873   2
   3   1 -20 -2.1776 18.8666   2
   1  -1 -20 177.695  42.775   2
  -1  -1  20 203.933  20.140   3
   1  -1 -20 205.154  15.318   1
  -1   1  20 196.713  19.928   3
   1   1 -20 217.942  43.838   2
  -1  -1 -20 29.6214  3.5971   1
   1  -1  20 17.4420  6.0516   3
  -1   1 -20 23.8476  3.2269   1
   1   1  20 20.6208  6.4393   3
  -3  -1 -20 108.213   9.112   1
  -3   1 -20 105.565   9.062   1
  -5  -1 -20 2.42788 2.00333   1
  -5   1 -20 2.34352 2.07933   1
  -6  -2  20 14.6049 13.4414   5
   6  -2 -20 -1.0510 27.3288   2
  -6  -2  20 30.4583  7.4987   6
   6   2 -20  9.1761 30.0207   2
   4  -2 -20 17.5196 23.0078   2
  -4  -2  20 97.8973 11.2923   6
   4   2 -20 52.5932 28.2267   2
   2  -2 -20  9.5534 18.2916   2
   2   2 -20  8.0991 16.9293   2
   0  -2 -20 13.3963 14.8663   2
   0  -2 -20 5.10721 1.73296   1
   0  -2  20 3.43521 3.90680   3
   0   2  20 2.61616 3.68474   3
   0   2 -20 -1.3153  1.0229   1
   0   2 -20  2.9801 11.6917   2
  -2  -2 -20 0.47989 1.41905   1
  -2   2 -20 0.77457 1.55450   1
  -4  -2 -20 1.66193 1.79089   1
  -4   2 -20 1.72089 1.58350   1
   5  -3 -20  3.8678 24.4399   2
  -5  -3  20 2.95287 4.30560   6
  -5  -3  20 -4.4700 10.7856   5
   5   3 -20  0.5119 24.4884   2
   3  -3 -20  3.6517 19.5689   2
  -3  -3  20 5.48438 3.88994   6
   3   3 -20 -9.5757 19.2185   2
   1  -3 -20 2.86126 2.16030   1
  -1  -3  20 9.51741 3.92969   3
   1  -3 -20 13.7394 17.3650   2
   1   3 -20 14.0970 16.7038   2
  -1   3  20 5.97368 3.39464   3
   1  -3  20 21.6912  6.5841   3
  -1  -3 -20 17.7859  3.1537   1
   1   3  20 23.1229  6.4107   3
  -1   3 -20 17.3412  2.7733   1
  -3  -3 -20 113.359   9.038   1
  -3   3 -20 91.0898  8.6060   1
  -5  -3 -20 44.4453  6.0445   1
  -5   3 -20 62.1451  6.7386   1
   6  -4 -20 -0.3268 32.5292   2
  -6  -4  20  5.7289 12.1735   5
   6   4 -20 -1.7150 27.3129   2
  -4  -4  20 29.5954  6.8275   6
  -4  -4  20 17.8040 11.3218   5
   4  -4 -20  0.5283 22.1070   2
   4   4 -20 -2.7538 21.7766   2
   2  -4 -20 70.0995 30.7321   2
  -2  -4  20 84.6399 12.3793   6
   2   4 -20 134.667  36.048   2
   0  -4 -20  2.8726 15.2327   2
   0  -4  20 31.7476  6.9666   3
   0  -4 -20 20.4709  3.6648   1
   0   4 -20 34.7941 18.6253   2
   0   4  20 17.9079  5.7052   3
  -2  -4 -20 143.057  11.789   1
   2  -4  20 117.823  17.480   3
  -2   4 -20 166.772  11.666   1
   2   4  20 95.0231 16.7306   3
  -4  -4 -20 283.965  21.894   1
  -4   4 -20 285.148  21.896   1
  -5  -5  20 4.31800 5.72039   6
  -5  -5  20 -12.836   8.600   5
   5  -5 -20  7.3803 27.7456   2
   5   5 -20  6.2123 25.6009   2
  -3  -5  20 1.37547 4.81651   6
  -3  -5  20 16.2021 11.1712   5
   3  -5 -20 -9.3112 19.5895   2
   3   5 -20 11.1453 19.3635   2
   1  -5 -20 23.9849 21.9922   2
   1  -5 -20 36.6578  5.4428   1
  -1  -5  20 45.1932  7.6487   3
   1   5 -20 44.3876 22.1402   2
  -1   5  20 40.4437  7.0893   3
  -1  -5 -20 556.986  42.135   1
   1  -5  20 581.252  52.070   3
  -1   5 -20 588.740  41.634   1
   1   5  20 598.345  51.922   3
  -3  -5 -20 2.39230 2.11718   1
  -3   5 -20 -1.4120  1.5861   1
  -5  -5 -20 37.7908  5.8044   1
  -5   5 -20 50.8128  6.5067   1
  -4  -6  20 7.91078 9.55778   5
  -4  -6  20 -2.1749  4.8501   6
   4  -6 -20  1.2826 26.2669   2
   4   6 -20 -4.1993 24.2795   2
   2  -6 -20 16.7639 24.1930   2
  -2  -6  20 4.63521 5.80437   6
  -2  -6  20 -7.8717  7.4578   5
   2  -6 -20 5.00929 3.84233   1
   2   6 -20 -11.587  14.898   2
   0  -6  20 12.0332  5.0373   3
   0  -6 -20 10.3569  3.1640   1
   0  -6 -20 -0.8933 16.4891   2
   0  -6  20 1.34004 7.95114   5
   0   6  20 9.23970 4.49559   3
   0   6 -20 16.3222 17.8374   2
   2  -6  20 26.1242  8.0768   3
  -2  -6 -20 28.7539  4.8631   1
   2   6  20 54.6221 10.1840   3
  -2   6 -20 34.4784  4.8063   1
  -4  -6 -20 37.2034  5.6163   1
  -4   6 -20 33.3752  5.4207   1
   5  -7 -20 15.0376 31.4771   2
  -5  -7  20 21.2231 12.4429   5
   5   7 -20 20.6379  3.7874   4
  -3  -7  20 23.0599 11.2861   5
   3  -7 -20 33.8465 27.0991   2
  -3  -7  20 20.2802  8.4742   6
   1  -7 -20 5.18558 3.19930   1
  -1  -7  20 10.5279  8.7105   5
   1  -7 -20 23.2831 23.5288   2
   1   7 -20 -1.5592 17.7147   2
   1  -7  20 7.48742 8.45944   5
  -1  -7 -20 25.8385  4.7217   1
   1  -7  20 21.8994  6.6141   3
  -1  -7 -20 24.9765 18.7519   2
  -3  -7 -20 2.10902 2.48988   1
  -3   7 -20 -0.7223  1.8152   1
  -4  -8  20 -4.9229  7.6740   5
  -4  -8  20 -6.8613  6.3489   6
   4   8 -20 0.67501 1.87514   4
  -2  -8  20 53.4356 14.6287   5
   2  -8 -20 63.5301  9.2955   1
   2   8 -20 58.0564  6.5761   4
   0  -8  20 35.8306 12.1893   5
   0  -8 -20 40.7239  6.9987   1
   0   8 -20 65.1231  6.2078   4
  -2  -8 -20 34.0900  5.8921   1
  -4  -8 -20 20.2151  4.4988   1
  -4   8 -20 19.1373  4.7276   1
   4   8  20 1.44233 8.49666   4
  -3  -9  20 29.6356 11.8415   6
  -3  -9  20 36.4938 13.7074   5
   3   9 -20 38.9900  5.1127   4
  -1  -9  20 38.2587 12.3861   5
   1  -9 -20 24.4959  6.0139   1
   1   9 -20 29.9492  4.1928   4
  -1  -9 -20 49.4219  7.6404   1
  -3  -9 -20 8.49259 3.75995   1
   3   9  20 -19.231   8.705   4
   2 -10 -20 4.58202 5.47148   1
  -2 -10  20 7.66684 9.88156   5
   2  10 -20 8.59820 2.53044   4
   0 -10  20 1.36705 8.69396   5
   0 -10 -20 0.42382 4.08041   1
   0  10 -20 3.76470 2.07004   4
  -2 -10 -20 6.37723 4.01101   1
  -2  10 -20 0.76648 5.49391   6
   2  10  20 -5.9941  8.7216   4
  -6   0  21 2.93820 4.44985   6
   6   0 -21 -12.844  27.139   2
   4   0 -21 15.6612 21.7314   2
   2   0 -21 13.3763 21.3792   2
   0   0 -21  1.7340 12.9012   2
   0   0 -21 1.11050 1.27079   1
   0   0  21 -1.8537  2.8361   3
  -2   0 -21 0.60880 1.46813   1
   2   0  21 -0.4299  4.3473   3
  -4   0 -21 -2.1423  1.4151   1
   5  -1 -21 37.8796 32.2721   2
   5   1 -21 48.8564 32.7423   2
   3  -1 -21 45.4409 28.4277   2
   3   1 -21 49.7169 28.2257   2
  -1  -1  21 -0.5648  2.9346   3
   1  -1 -21  4.8248 14.8775   2
   1   1 -21  0.5361 15.7362   2
  -1   1  21 8.96777 3.90820   3
   1  -1  21 68.3619 12.0052   3
  -1  -1 -21 68.3953  6.5351   1
  -1   1 -21 83.0375  6.6388   1
   1   1  21 64.2829 11.4681   3
  -3  -1 -21 61.1595  6.5293   1
  -3   1 -21 65.0048  6.6074   1
  -5  -1 -21 13.1297  3.3015   1
  -5   1 -21 23.6785  3.9752   1
   6  -2 -21 20.4690 32.1466   2
  -6  -2  21 39.3244 15.7724   5
   6   2 -21 11.7127 30.4896   2
   4  -2 -21  0.6921 23.5711   2
  -4  -2  21 44.0271  7.7623   6
   4   2 -21 25.8111 24.5229   2
   2  -2 -21 68.3335 30.2007   2
   2   2 -21 56.2609 28.5235   2
   0  -2  21 117.016  14.924   3
   0  -2 -21 145.720  33.340   2
   0  -2 -21 117.550   9.406   1
   0   2  21 115.682  14.759   3
   0   2 -21 115.013  29.193   2
   0   2 -21 102.146   8.803   1
  -2  -2 -21 190.863  13.762   1
   2  -2  21 108.815  19.019   3
   2   2  21 139.884  20.242   3
  -2   2 -21 190.609  13.531   1
  -4  -2 -21 72.4484  8.0430   1
  -4   2 -21 90.4954  7.7931   1
  -5  -3  21 114.888  13.935   6
   5  -3 -21 68.5872 36.4949   2
  -5  -3  21 89.9711 21.5344   5
   5   3 -21 24.7000 33.0087   2
   3  -3 -21  4.9582 22.0729   2
   3   3 -21 11.4340 23.3007   2
   1  -3 -21 58.1379 25.5559   2
   1  -3 -21 57.9775  6.3325   1
  -1  -3  21 61.0149  9.2618   3
   1   3 -21 33.0074 23.8347   2
  -1   3  21 53.2877  8.7577   3
   1  -3  21 18.9893  6.1854   3
  -1  -3 -21 29.6262  4.0203   1
   1   3  21 21.5539  6.6939   3
  -1   3 -21 20.9208  3.1666   1
  -3  -3 -21 112.695   9.815   1
  -3   3 -21 114.016   9.620   1
  -5  -3 -21 23.8741  4.2026   1
  -5   3 -21 30.4715  4.7276   1
  -4  -4  21 76.3929 10.8358   6
   4  -4 -21 35.6987 30.9832   2
  -4  -4  21 52.9245 17.1281   5
   4   4 -21 29.8796 28.1982   2
   2  -4 -21  5.2487 21.4320   2
   2   4 -21 -7.2008 20.6095   2
   0  -4 -21 177.951  37.522   2
   0  -4  21 163.162  16.940   3
   0  -4 -21 143.834  12.335   1
   0   4 -21 140.271  34.088   2
   0   4  21 142.953  17.476   3
  -2  -4 -21 94.1695  8.8534   1
   2  -4  21 103.588  15.185   3
  -2   4 -21 105.131   8.603   1
   2   4  21 88.5124 14.6753   3
  -4  -4 -21 2.73554 2.09715   1
  -4   4 -21 3.76873 2.10907   1
   5  -5 -21 -19.967  27.385   2
  -5  -5  21 56.1768 16.9228   5
  -5  -5  21 44.0749  9.3432   6
   5   5 -21 16.4894 29.6872   2
  -3  -5  21 23.0156 11.6208   5
  -3  -5  21 40.0592  8.7621   6
   3  -5 -21 53.0181 30.4848   2
   3   5 -21 33.6044 26.0477   2
   1  -5 -21 21.5089 22.9136   2
  -1  -5  21 19.7345  5.3854   3
   1  -5 -21 12.0855  3.2799   1
  -1   5  21 8.71577 4.22246   3
   1   5 -21 27.2632 22.1136   2
  -1  -5 -21 250.061  18.459   1
   1  -5  21 210.404  23.684   3
   1   5  21 232.306  23.851   3
  -1   5 -21 229.896  17.634   1
  -3  -5 -21 32.5556  4.9143   1
  -3   5 -21 31.8088  4.6741   1
  -5  -5 -21 27.0049  4.6645   1
  -5   5 -21 24.7774  4.5492   1
  -4  -6  21 45.8168 10.0583   6
  -4  -6  21 62.8113 17.5743   5
   4  -6 -21 40.9094 32.9883   2
   4   6 -21 14.4333 27.2816   2
   2  -6 -21 169.973  45.234   2
  -2  -6  21 164.815  26.386   5
   2  -6 -21 169.181  14.691   1
  -2  -6  21 152.818  20.720   6
   2   6 -21 135.580  39.234   2
   0  -6 -21  6.4869 18.3669   2
   0  -6 -21 16.6960  3.8817   1
   0  -6  21 14.0364  9.9684   5
   0  -6  21 27.1299  6.5268   3
   0   6  21 13.7106  5.0074   3
   0   6 -21 -1.7896 14.6637   2
  -2  -6 -21 20.4405  3.9456   1
   2  -6  21 4.95256 5.75133   3
   2   6  21 11.2590  6.3331   3
  -2   6 -21 10.6863  2.8403   1
  -4  -6 -21 -2.2815  2.3257   1
  -4   6 -21 1.37971 2.47198   1
   3  -7 -21  8.0527 23.1293   2
  -3  -7  21 -1.5051  6.7582   6
  -3  -7  21 -7.0519  7.9438   5
  -1  -7  21 92.4878 19.1455   5
   1  -7 -21 57.8873 31.0514   2
   1  -7 -21 133.517  11.584   1
   1   7 -21 115.602  34.949   2
  -1  -7 -21 -0.3728 17.2597   2
  -1  -7 -21 4.48276 2.93046   1
   1  -7  21 16.7391  9.5299   5
   1  -7  21 9.48542 5.64312   3
  -3  -7 -21 3.34557 2.75490   1
  -3   7 -21 -0.0704  2.2900   1
  -4  -8  21 -5.5143  9.4135   5
   4   8 -21 -0.9199  1.7911   4
   2  -8 -21 116.828  13.241   1
  -2  -8  21 96.4994 20.5694   5
   2   8 -21 113.204   9.724   4
   0  -8  21 4.39663 8.28406   5
   0  -8 -21 1.59743 3.23532   1
  -2  -8 -21 6.19261 3.51995   1
  -3  -9  21 0.10830 8.05930   5
   3   9 -21 2.34219 1.97592   4
   1  -9 -21 50.3824  8.4317   1
  -1  -9  21 56.0594 14.3332   5
   1   9 -21 56.4175  6.2327   4
  -1  -9 -21 13.1063  4.6931   1
   0 -10 -21 6.64286 4.73619   1
   0 -10  21 14.7437 10.3983   5
   0  10 -21 8.53857 2.38288   4
   4   0 -22 12.6627 24.4432   2
   2   0 -22 34.4944 23.9979   2
   0   0 -22 20.2422  2.9965   1
   0   0  22 14.3939  5.5398   3
   0   0 -22 18.0167 16.8902   2
  -2   0 -22 145.796  11.239   1
   2   0  22 111.354  17.569   3
  -4   0 -22 1.69676 1.67520   1
   5  -1 -22 70.9304 35.2365   2
   5   1 -22 13.8355 29.3501   2
   3  -1 -22 25.1545 26.0459   2
   3   1 -22 17.2127 24.5365   2
  -1  -1  22 13.9355  4.8010   3
   1  -1 -22 31.7718 23.4256   2
  -1   1  22 0.60994 3.23346   3
   1   1 -22 -8.8570 15.7018   2
   1  -1  22 147.389  19.203   3
  -1  -1 -22 154.143  12.223   1
   1   1  22 154.062  19.416   3
  -1   1 -22 154.406  12.092   1
  -3  -1 -22 19.1107  3.4703   1
  -3   1 -22 33.6486  4.2102   1
  -5  -1 -22 1.56259 2.01720   1
  -5   1 -22 1.22567 2.17579   1
   4  -2 -22 72.4465 31.5661   2
   4   2 -22 29.5990 24.7649   2
   2  -2 -22 18.7872 23.6864   2
   2   2 -22 -2.0619 18.0999   2
   0  -2 -22 48.5098 22.3380   2
   0  -2 -22 41.5000  5.1482   1
   0  -2  22 46.1360  9.0200   3
   0   2 -22 46.8898 21.3068   2
   0   2  22 44.0744  8.5826   3
   2  -2  22 54.8497 12.3650   3
  -2  -2 -22 101.299   8.394   1
  -2   2 -22 107.047   8.266   1
   2   2  22 81.2261 14.0904   3
  -4  -2 -22 34.4495  4.8819   1
  -4   2 -22 45.4718  5.3994   1
  -5  -3  22 44.4116  9.0792   6
   5  -3 -22 73.2268 37.9642   2
  -5  -3  22 24.6989 14.4132   5
   5   3 -22 11.6485 31.9714   2
   3  -3 -22 -3.8206 19.5815   2
   3   3 -22  9.9137 22.1868   2
  -1  -3  22 8.86931 4.44951   3
   1  -3 -22  0.8129 17.3814   2
   1  -3 -22 9.94184 2.58690   1
  -1   3  22 4.55565 4.05162   3
   1   3 -22 27.9787 22.4495   2
  -1  -3 -22 0.09768 1.64055   1
   1  -3  22 3.37758 4.47617   3
  -1   3 -22 0.94887 1.25358   1
   1   3  22 7.92986 5.61523   3
  -3  -3 -22 21.5265  3.9269   1
  -3   3 -22 28.6826  3.9669   1
  -5  -3 -22 0.67737 2.09102   1
  -5   3 -22 2.30969 2.29639   1
  -4  -4  22 1.08287 4.96683   6
  -4  -4  22  6.7445 11.5433   5
   4  -4 -22  2.7530 28.2552   2
   4   4 -22 -17.041  21.274   2
   2  -4 -22 18.9702 24.7762   2
   2   4 -22 47.1211 27.6695   2
   0  -4  22 4.95260 4.64673   3
   0  -4 -22  6.0785 17.1692   2
   0  -4 -22 5.72920 2.53957   1
   0   4 -22  5.6904 16.0164   2
   0   4  22 7.60972 4.60539   3
  -2  -4 -22 18.1837  3.3876   1
   2  -4  22 22.4914  7.3843   3
   2   4  22 15.5769  6.7965   3
  -2   4 -22 8.38702 2.44023   1
  -4  -4 -22 5.66259 2.55291   1
  -4   4 -22 7.33595 2.65982   1
   5  -5 -22 31.1743 33.2696   2
  -5  -5  22 28.6011 15.3588   5
   5   5 -22 44.1235 32.8140   2
  -3  -5  22 77.1918 12.1464   6
   3  -5 -22 31.4443 28.6866   2
  -3  -5  22 38.3481 15.3506   5
   3   5 -22 69.1971 31.8095   2
   1  -5 -22 38.7334  5.8272   1
  -1  -5  22 39.2228  7.6754   3
   1  -5 -22  5.2116 20.9577   2
   1   5 -22 28.1182 23.8907   2
  -1   5  22 57.7977  8.5810   3
   1  -5  22 10.2306  5.7069   3
  -1  -5 -22 8.45834 2.78597   1
   1   5  22 12.1462  5.3289   3
  -3  -5 -22 23.9287  4.2720   1
   3   5  22 8.26463 6.84124   3
  -3   5 -22 22.9556  3.8249   1
  -4  -6  22 56.6642 11.3610   6
  -4  -6  22 35.1210 14.1643   5
   4  -6 -22  2.7909 30.8651   2
   4   6 -22  1.9449 28.6187   2
  -2  -6  22 347.344  43.267   5
   2  -6 -22 324.630  63.729   2
   2   6 -22 297.315  59.410   2
   0  -6  22 19.7575 11.0764   5
   0  -6 -22 26.6739 23.0838   2
   0  -6  22 21.7011  6.3517   3
   0  -6 -22 18.2453  4.2158   1
   0   6  22 31.0594  6.6220   3
   0   6 -22 74.6499 26.3750   2
   2  -6  22 20.3242  8.1847   3
  -2  -6 -22 29.5408  4.9496   1
   2   6  22 37.2080  9.0853   3
  -2   6 -22 35.7897  4.7710   1
  -4  -6 -22 3.71832 3.04069   1
  -4   6 -22 -1.5694  2.1017   1
   3  -7 -22 -7.9063 20.4843   2
  -3  -7  22 0.35758 9.08123   5
  -3  -7  22 4.56133 7.54845   6
   1  -7 -22 136.116  40.742   2
   1  -7 -22 167.521  14.598   1
  -1  -7  22 137.967  24.663   5
   1   7 -22 169.001  42.721   2
  -1  -7 -22 2.46700 2.72144   1
   1  -7  22 4.53123 5.12294   3
  -1   7 -22 -3.2283 14.9428   2
  -3  -7 -22 26.6780  4.9610   1
   3  -7  22 18.7900  8.1922   3
  -3   7 -22 25.2154  4.4971   1
   2  -8 -22 10.5032  5.4594   1
  -2  -8  22 17.9241 11.8698   5
   0  -8  22 -3.1804  8.0872   5
   0  -8 -22 6.18418 3.86835   1
  -2  -8 -22 1.76720 2.94889   1
  -2   8 -22 3.03396 2.44503   1
   1  -9 -22 18.3519  5.8074   1
  -1  -9  22 23.8747 12.0524   5
   1   9 -22 22.3655  3.8071   4
  -1  -9 -22 -3.1697  3.2138   1
   4   0 -23 -7.1279 23.6305   2
   2   0 -23  7.0309 22.1889   2
   0   0 -23  4.9466 14.9369   2
   0   0  23 -3.2744  2.9748   3
   0   0 -23 1.31657 1.46738   1
  -2   0 -23 -0.9519  1.3342   1
   2   0  23 -1.9242  4.3541   3
  -4   0 -23 -0.5243  1.5594   1
   5  -1 -23 124.810  45.495   2
   5   1 -23 76.0692 40.5492   2
   3  -1 -23  9.0055 23.8408   2
   3   1 -23  3.8153 25.7143   2
  -1  -1  23 -1.7300  3.1648   3
   1  -1 -23 15.8483 18.5217   2
   1   1 -23  5.3253 18.6719   2
  -1   1  23 2.53304 3.33538   3
   1  -1  23 127.042  17.057   3
  -1  -1 -23 129.336  10.612   1
  -1   1 -23 132.467  10.459   1
   1   1  23 114.250  16.567   3
  -3  -1 -23 55.6273  6.5614   1
  -3   1 -23 73.7052  7.1266   1
  -5  -1 -23 -1.8243  1.7425   1
  -5   1 -23 2.41315 2.25752   1
   4  -2 -23 78.6430 36.3059   2
   4   2 -23 68.3067 34.2011   2
   2  -2 -23 49.9620 27.8854   2
   2   2 -23 71.4529 31.9091   2
   0  -2 -23  9.9945 16.1681   2
   0  -2  23 -4.1473  3.1738   3
   0  -2 -23 3.27067 2.08833   1
   0   2  23 2.34877 3.96076   3
   0   2 -23  1.0899 14.0198   2
   2  -2  23 -1.6217  3.9542   3
  -2  -2 -23 1.90697 1.77438   1
  -2   2 -23 2.22081 1.77746   1
   2   2  23 -2.0423  4.3508   3
  -4  -2 -23 18.1568  3.6427   1
  -4   2 -23 27.5679  4.1223   1
   5  -3 -23 10.1292 31.0481   2
  -5  -3  23 59.0275 19.4588   5
   5   3 -23 37.8734 33.3987   2
   3  -3 -23  5.9493 24.6155   2
   3   3 -23  3.1181 21.8802   2
  -1  -3  23 16.7783  5.2160   3
   1  -3 -23 17.4106 20.4498   2
   1   3 -23 15.0786 21.0390   2
  -1   3  23 13.2817  5.1221   3
   1  -3  23 97.8192 14.7334   3
  -1  -3 -23 108.795   9.034   1
  -1   3 -23 88.7421  8.1272   1
   1   3  23 101.504  14.610   3
  -3  -3 -23 26.9903  4.4206   1
  -3   3 -23 37.7308  4.6660   1
   4  -4 -23  6.9145 27.3541   2
  -4  -4  23 -1.9529 11.0933   5
   4   4 -23 -23.264  23.538   2
   2  -4 -23 -3.4830 22.3758   2
   2   4 -23 -25.143  17.555   2
   0  -4 -23 7.23864 2.92695   1
   0  -4  23 18.8309  6.2155   3
   0  -4 -23 54.4810 25.5360   2
   0   4 -23 11.6258 17.9889   2
   0   4  23 19.4643  5.9163   3
   2  -4  23 5.47319 5.81662   3
  -2  -4 -23 10.8499  3.0361   1
   2   4  23 1.75027 5.23756   3
  -2   4 -23 18.0887  2.9969   1
  -4  -4 -23 236.114  20.289   1
  -4   4 -23 287.379  20.530   1
  -3  -5  23  9.6679 10.6846   5
   3  -5 -23 -2.1705 25.1574   2
   3   5 -23 -5.9237 23.2081   2
  -1  -5  23 2.90866 4.00659   3
   1  -5 -23 1.39241 2.82184   1
   1  -5 -23 -21.593  17.295   2
  -1   5  23 -3.2389  3.0482   3
   1   5 -23  5.4239 20.6465   2
  -1  -5 -23 186.270  41.506   2
  -1  -5 -23 215.098  17.421   1
   1  -5  23 240.777  23.450   3
   1   5  23 205.819  22.601   3
  -3  -5 -23 6.72542 3.01692   1
  -3   5 -23 6.64285 2.53762   1
   3   5  23 8.95141 6.71600   3
  -4  -6  23  2.6852 11.9958   5
   4  -6 -23 -11.732  28.665   2
  -4  -6  23 0.54416 6.38970   6
   4   6 -23 47.9602 34.1938   2
   2  -6 -23 49.8174 32.0498   2
  -2  -6  23 39.6939 14.9187   5
   2   6 -23 45.3656 27.7374   2
   0  -6 -23 91.0820 32.4569   2
   0  -6  23 89.2418 12.3041   3
   0  -6 -23 70.2299  8.3476   1
   0  -6  23 41.7137 15.0624   5
   0   6 -23 46.8953 25.8588   2
   0   6  23 77.5247 11.1257   3
  -2  -6 -23 7.90452 2.86257   1
   2  -6  23 14.5063  6.8945   3
   2   6  23 3.74802 5.67390   3
  -2   6 -23 6.12930 2.40905   1
   3  -7 -23 10.5660 27.9112   2
  -3  -7  23 -10.514   7.079   6
  -3  -7  23 3.07602 9.88245   5
  -1  -7  23 66.2354 16.8539   5
   1  -7 -23 67.0275 32.3602   2
   1  -7 -23 96.1357 10.5630   1
   1   7 -23 71.8986 33.7587   2
   1  -7  23 7.41445 5.67427   3
  -1  -7 -23 3.56859 3.21337   1
  -1   7 -23 -13.730  13.616   2
   3  -7  23 2.69919 5.92975   3
  -3  -7 -23 3.90220 2.82915   1
  -3   7 -23 8.33994 3.07713   1
  -2  -8  23 67.8838 17.2324   5
   0  -8  23 36.0857 13.0910   5
   0  -8 -23 46.0231  7.1366   1
  -2  -8 -23 2.58699 3.64185   1
   1  -9 -23 66.4807 10.4405   1
  -1  -9  23 60.9950 16.2945   5
   1   9 -23 93.2000  7.9483   4
  -1  -9 -23 25.2697  5.7950   1
   4   0 -24 93.3491 39.4810   2
   2   0 -24 153.974  44.958   2
   0   0  24 28.5986  7.2753   3
   0   0 -24 26.7315 19.6262   2
   2   0  24 38.6120  9.7981   3
  -2   0 -24 55.4208  5.8080   1
  -4   0 -24 0.16885 1.86486   1
   5  -1 -24 22.3762 33.0453   2
   5   1 -24 20.4313 35.2238   2
   3  -1 -24 -1.9005 24.5283   2
   3   1 -24 15.3739 27.5629   2
   1  -1 -24 11.9769 20.6656   2
  -1  -1  24 3.28974 3.52375   3
  -1   1  24 -1.2648  3.3713   3
   1   1 -24 -2.0648 19.2785   2
   1  -1  24 66.8654 11.5567   3
  -1  -1 -24 69.1691  7.0623   1
   1   1  24 47.8674 10.6301   3
  -1   1 -24 73.3082  6.3754   1
  -3  -1 -24 6.69317 2.46861   1
  -3   1 -24 4.66266 2.22100   1
   4  -2 -24 25.5581 28.3195   2
   4   2 -24 51.9975 35.4493   2
   2  -2 -24 -6.4654 20.8760   2
   2   2 -24  1.4089 22.3014   2
   0  -2  24 16.4404  5.9618   3
   0  -2 -24 20.6605 19.1360   2
   0  -2 -24 13.8053  3.1828   1
   0   2 -24 19.7289 18.7834   2
   0   2  24 12.5921  5.2072   3
   2  -2  24 18.0764  7.5860   3
  -2  -2 -24 29.4192  4.1316   1
   2   2  24 16.2238  7.3201   3
  -2   2 -24 23.8890  3.7536   1
  -4  -2 -24 0.98080 2.15445   1
  -4   2 -24 -1.5027  1.9137   1
   3  -3 -24 27.9520 31.3054   2
   3   3 -24 -15.374  22.141   2
  -1  -3  24 47.0295  8.9924   3
   1  -3 -24 64.3269 30.9843   2
   1   3 -24 66.2971 29.4993   2
  -1   3  24 42.1833  8.4287   3
  -1  -3 -24 249.877  19.743   1
   1  -3  24 258.341  26.322   3
   1   3  24 260.294  26.310   3
  -3  -3 -24 1.69488 1.94688   1
   3   3  24 1.30944 5.59925   3
  -3   3 -24 2.85629 1.97110   1
  -4  -4  24 -0.6302 11.8483   5
   4  -4 -24 26.3504 29.4349   2
   4   4 -24  6.5290 27.8525   2
   2  -4 -24 60.5748 34.7440   2
   2   4 -24 116.899  40.509   2
   0  -4 -24 121.284  10.841   1
   0  -4 -24 76.1182 30.9612   2
   0  -4  24 131.314  16.445   3
   0   4 -24 128.849  36.101   2
   0   4  24 126.798  16.125   3
  -2  -4 -24 41.0635  5.5351   1
   2  -4  24 18.9928  8.3077   3
   2   4  24 48.9239 10.3142   3
  -2   4 -24 46.5875  5.1875   1
  -4  -4 -24 173.798  15.255   1
  -4   4 -24 199.607  15.325   1
   3  -5 -24 -8.5712 26.5383   2
  -3  -5  24 -2.4451 10.4095   5
   3   5 -24 -9.7808 24.3747   2
   1  -5 -24 23.1276 31.0378   2
  -1  -5  24 144.048  16.176   3
   1   5 -24 111.308  38.566   2
  -1   5  24 120.997  15.345   3
   1  -5  24 54.9598 10.4298   3
  -1  -5 -24 53.7977  6.9092   1
  -1  -5 -24 31.6828 22.3911   2
   1   5  24 59.8957 10.6947   3
   3  -5  24 19.9444  8.5344   3
  -3  -5 -24 31.0756  5.2647   1
   3   5  24 26.3822  9.1587   3
  -3   5 -24 34.3844  4.7915   1
   2  -6 -24 25.3808 31.1595   2
  -2  -6  24  5.3747 10.6455   5
   2   6 -24  1.5461 21.2791   2
   0  -6 -24 -9.2444 21.1986   2
   0  -6  24 16.0629 12.2453   5
   0  -6  24 5.76888 4.90797   3
   0  -6 -24 8.59308 3.38475   1
   0   6  24 8.06374 4.79829   3
   0   6 -24  8.2656 18.5847   2
  -2  -6 -24 -3.6028  2.2406   1
   2  -6  24 3.59356 4.76888   3
   2   6  24 4.96166 6.03520   3
  -2   6 -24 2.05360 1.89516   1
  -3  -7  24 -1.7642 10.2319   5
   3  -7 -24 -6.2078 27.1215   2
   1  -7 -24 217.868  17.041   1
  -1  -7  24 128.885  26.085   5
   1  -7 -24 124.730  44.154   2
   1   7 -24 201.503  49.682   2
  -1  -7 -24 17.3294  4.5034   1
   1  -7  24 17.7434  6.3366   3
  -1   7 -24 13.8887 20.5292   2
  -2  -8  24 323.798  42.781   5
   0  -8  24 0.76500 9.52272   5
   0  -8 -24 1.05757 3.76149   1
   4   0 -25 13.1012 27.6627   2
   2   0 -25  1.9716 24.4283   2
   0   0  25 1.19725 3.89240   3
   0   0 -25 -0.0527 15.8490   2
   2   0  25 -1.8988  4.9402   3
  -2   0 -25 3.85617 1.94173   1
  -4   0 -25 -0.5728  1.7681   1
   3  -1 -25 66.5313 37.0410   2
   3   1 -25 77.1798 39.8421   2
  -1  -1  25 16.0583  5.5169   3
   1  -1 -25 33.3624 28.2404   2
   1   1 -25 -1.9158 16.5423   2
  -1   1  25 15.9214  5.5178   3
  -1  -1 -25 41.2331  4.8632   1
   1  -1  25 21.7481  7.4661   3
   1   1  25 29.9772  8.0324   3
  -1   1 -25 34.9739  4.3926   1
   3  -1  25 5.26324 6.17493   3
  -3  -1 -25 11.4842  2.8331   1
   3   1  25 2.25965 5.57428   3
  -3   1 -25 10.8527  2.6670   1
   4  -2 -25 23.3028 29.6100   2
   4   2 -25 16.3437 29.9494   2
   2  -2 -25 65.5523 34.7064   2
   2   2 -25 82.6413 36.6882   2
   0  -2 -25  8.6676 19.0168   2
   0  -2  25 5.12167 4.68588   3
   0   2  25 1.54325 4.44021   3
   0   2 -25 13.3710 17.8267   2
  -2  -2 -25 8.11712 2.53897   1
   2  -2  25 7.40128 5.65165   3
   2   2  25 8.31272 5.70287   3
  -2   2 -25 11.3580  2.6606   1
  -4  -2 -25 2.38295 2.55881   1
  -4   2 -25 3.83170 2.19920   1
   3  -3 -25 23.3404 28.9353   2
   3   3 -25 14.0478 27.9565   2
   1  -3 -25 31.2671 27.1190   2
  -1  -3  25 -1.3009  4.0881   3
   1   3 -25 10.6521 21.2503   2
  -1   3  25 4.92393 4.03241   3
  -1  -3 -25 337.913  26.483   1
   1  -3  25 358.866  34.327   3
   1   3  25 369.148  34.448   3
  -3  -3 -25 40.0926  5.3092   1
   3  -3  25 25.7049  8.8936   3
   3   3  25 32.3171  9.4204   3
  -3   3 -25 37.5943  4.8855   1
   4  -4 -25 -0.5330 29.8580   2
  -4  -4  25 -5.5821 11.7383   5
   4   4 -25 -21.978  25.873   2
   2  -4 -25 56.9395 32.1796   2
   2   4 -25 47.3484 30.8441   2
   0  -4  25 95.0775 14.4190   3
   0  -4 -25 144.061  38.879   2
   0   4  25 117.061  15.156   3
   0   4 -25 86.2074 31.2039   2
  -2  -4 -25 -2.2067  1.9074   1
   2  -4  25 -0.1350  5.1313   3
  -2   4 -25 -0.9292  1.6412   1
   2   4  25 1.57444 5.50969   3
   3  -5 -25 36.3094 32.5404   2
  -3  -5  25  5.8650 11.4801   5
   3   5 -25  5.9883 27.9262   2
   1  -5 -25 14.8514 27.3638   2
  -1  -5  25 0.17102 4.59921   3
   1   5 -25  6.4562 20.8639   2
  -1  -5 -25 -0.7509  2.1661   1
   1  -5  25 1.56698 5.36781   3
  -1  -5 -25 10.5219 18.7599   2
   1   5  25 2.10161 4.82578   3
  -1   5 -25 -6.7108 15.0660   2
   3  -5  25 37.7334 10.7155   3
  -3  -5 -25 42.4012  6.1550   1
   3   5  25 40.3839 10.7377   3
  -3   5 -25 44.3223  5.5288   1
  -2  -6  25  7.1395 12.6090   5
   2  -6 -25 35.6536 32.5010   2
   2   6 -25 -4.0288 23.4232   2
   0  -6  25 7.29919 5.37901   3
   0  -6 -25 2.62187 3.28420   1
   0  -6  25  3.7354 11.3244   5
   0  -6 -25  5.6912 25.4082   2
   0   6  25 3.68803 4.22972   3
   0   6 -25 -2.2855 20.4081   2
  -2  -6 -25 11.9049  3.7076   1
   2  -6  25 2.34495 6.06787   3
   2   6  25 6.76863 6.31702   3
  -1  -7  25 15.1729 11.5881   5
   1  -7 -25 18.2282  5.3245   1
   1  -7  25 2.14961 5.42190   3
  -1  -7 -25 1.36727 3.27966   1
  -1   7 -25  1.8143 18.7625   2
   0  -8 -25 11.7501  4.6985   1
   4   0 -26 54.1353 35.1326   2
   2   0 -26 84.7883 38.3339   2
   0   0  26 -1.9977  3.9925   3
   0   0 -26 16.8956 19.9500   2
  -2   0 -26 109.546   9.666   1
   2   0  26 120.462  17.230   3
   3  -1 -26 -7.9476 27.2146   2
   3   1 -26 22.4316 33.1252   2
   1  -1 -26 24.6757 24.9536   2
  -1  -1  26 23.0854  6.4953   3
  -1   1  26 23.0752  6.6928   3
   1   1 -26  9.2983 20.1672   2
   1  -1  26 20.7744  6.7000   3
  -1  -1 -26 21.8455  3.7683   1
   1   1  26 19.5854  6.8952   3
  -3  -1 -26 14.5295  3.2422   1
   3  -1  26 10.8143  6.6445   3
   3   1  26 1.35569 5.69282   3
  -3   1 -26 20.3974  3.5205   1
   4  -2 -26  9.4975 28.1288   2
   4   2 -26 20.0746 30.5629   2
   2  -2 -26 25.8083 27.5364   2
   2   2 -26 45.5585 30.3045   2
   0  -2  26 20.4768  6.9159   3
   0  -2 -26 15.0157 21.5532   2
   0   2 -26 49.6900 27.0081   2
   0   2  26 25.4364  7.2184   3
   2  -2  26 -2.9181  3.6615   3
  -2  -2 -26 -2.8438  1.8377   1
   2   2  26 -7.5285  4.3026   3
  -2   2 -26 0.65435 1.58355   1
   3  -3 -26  4.1064 27.4472   2
   3   3 -26 -12.539  27.513   2
   1  -3 -26 21.4102 27.1863   2
  -1  -3  26 17.2505  6.2669   3
   1   3 -26  1.0694 23.1972   2
  -1   3  26 15.4947  6.0399   3
  -1  -3 -26 84.9175  9.4056   1
   1  -3  26 106.106  15.282   3
  -1  -3 -26 107.785  31.662   2
   1   3  26 103.224  14.808   3
   3  -3  26 4.58819 5.87324   3
  -3  -3 -26 -1.3917  1.9756   1
  -3   3 -26 0.03724 1.84549   1
   3   3  26 4.85985 6.08044   3
   2  -4 -26 25.3862 28.7672   2
   2   4 -26 14.4320 25.1458   2
   0  -4  26 131.774  15.706   3
   0  -4 -26 39.7502 28.1282   2
   0   4  26 78.5285 13.0492   3
   0   4 -26 131.259  38.628   2
   2  -4  26 16.5625  7.4193   3
  -2  -4 -26 27.0552  4.7711   1
   2   4  26 28.5338  9.0034   3
  -2   4 -26 16.0041  3.2661   1
   3  -5 -26 10.4465 30.5252   2
  -3  -5  26  7.8596 13.6762   5
   3   5 -26 16.9863 32.2868   2
   1  -5 -26  2.0469 26.3497   2
  -1  -5  26 21.3508  6.7989   3
   1   5 -26 35.9316 28.4344   2
   1  -5  26 22.4703  7.6042   3
  -1  -5 -26 29.5510  5.2521   1
  -1  -5 -26 31.1087 23.5704   2
   1   5  26 36.4172  9.0076   3
  -1   5 -26  9.1170 18.1165   2
  -2  -6  26 15.5135 14.2912   5
   2  -6 -26 25.4987 34.5614   2
   2   6 -26 17.1911 29.0266   2
   0  -6 -26 27.8480 28.3345   2
   0  -6  26  4.7253 12.3002   5
   0  -6  26 12.3277  6.0982   3
   0  -6 -26 2.15381 3.28026   1
   0   6  26 17.6513  6.1928   3
   0   6 -26  8.0230 23.4071   2
  -2  -6 -26 1.75561 3.00407   1
  -1  -7  26 15.8854 13.5048   5
   2   0 -27 -5.9099 20.6869   2
   0   0 -27  2.8933 19.1777   2
   0   0  27 2.49316 4.43383   3
  -2   0 -27 -2.0591  1.9724   1
   2   0  27 -4.2735  4.5985   3
   3  -1 -27  3.6640 30.7146   2
   3   1 -27 14.6123 31.1519   2
   1  -1 -27 -1.3897 25.7894   2
  -1  -1  27 -3.6746  4.1550   3
   1   1 -27 -16.650  18.360   2
  -1   1  27 0.20219 3.84465   3
  -1  -1 -27 62.0947 28.5343   2
   1  -1  27 120.215  17.536   3
  -1  -1 -27 152.466  11.582   1
  -1   1 -27 151.278  37.373   2
   1   1  27 120.868  17.741   3
   3  -1  27 87.3375 15.4405   3
  -3  -1 -27 87.8080  9.0469   1
  -3   1 -27 92.3281  8.3896   1
   3   1  27 90.2202 15.3776   3
   2  -2 -27 12.3018 26.0972   2
   2   2 -27 63.3005 35.8274   2
   0  -2 -27 162.866  45.367   2
   0  -2  27 150.263  18.892   3
   0   2 -27 145.223  40.638   2
   0   2  27 145.068  18.638   3
   2  -2  27 20.2713  7.7010   3
  -2  -2 -27 12.6220  3.1228   1
   2   2  27 24.0634  8.1600   3
  -2   2 -27 15.5986  3.2476   1
   3  -3 -27 -16.888  28.034   2
   3   3 -27 33.1492 32.3335   2
  -1  -3  27 12.2751  5.6657   3
   1  -3 -27 31.9353 28.8678   2
   1   3 -27 -20.675  23.566   2
  -1   3  27 16.7310  6.2540   3
   1  -3  27 218.438  22.444   3
  -1  -3 -27 197.874  16.287   1
  -1  -3 -27 255.150  49.578   2
  -1   3 -27 108.294  37.407   2
   1   3  27 200.150  23.768   3
   2  -4 -27 -2.7795 27.8660   2
   2   4 -27  7.0918 26.7727   2
   0  -4  27 5.17159 5.24582   3
   0  -4 -27 -12.572  20.584   2
   0   4 -27 -7.9781 19.0624   2
   0   4  27 4.46588 4.90043   3
  -2  -4 -27 48.6412  6.6969   1
   2  -4  27 44.0273 10.4750   3
   2   4  27 50.8532 11.2484   3
  -1  -5  27 -0.9807  4.4452   3
   1  -5 -27  0.1426 27.9095   2
   1   5 -27 -1.5164 25.8493   2
  -1  -5 -27 91.1894 33.6582   2
   1  -5  27 59.3964 11.5359   3
   1   5  27 60.6539 11.4609   3
  -1   5 -27 56.9862 27.7259   2
   0  -6 -27 14.4828  4.6976   1
   0  -6  27 13.1864 14.1454   5
   0  -6  27 27.6113  7.6801   3
   0  -6 -27 -13.975  25.057   2
   0   6 -27 -4.8252 24.1064   2
   0   6  27 21.2336  6.7162   3
   2   0 -28 -21.122  23.222   2
   0   0 -28 190.139  47.024   2
   0   0  28 172.239  21.038   3
   2   0  28 61.5947 12.4175   3
  -2   0 -28 70.4818  7.4403   1
   3  -1 -28 17.0058 30.1308   2
   3   1 -28 -8.5381 30.7907   2
  -1  -1  28 8.02346 4.89298   3
   1  -1 -28 29.4454 30.1010   2
   1   1 -28  9.0404 27.2175   2
  -1   1  28 8.35073 5.04934   3
  -1  -1 -28 16.6456 19.9613   2
   1  -1  28 16.9248  6.8104   3
   1   1  28 15.7220  7.0933   3
  -1   1 -28  7.7561 20.9396   2
   2  -2 -28 11.5773 29.3483   2
   2   2 -28  1.0077 28.5584   2
   0  -2  28 65.7428 11.3505   3
   0  -2 -28 37.3428 28.1345   2
   0   2 -28 61.7083 30.5887   2
   2  -2  28 -4.7671  4.6833   3
  -2  -2 -28 -0.4375  2.3099   1
   2   2  28 -1.8322  5.2103   3
   1  -3 -28 -1.7163 26.7809   2
  -1  -3  28 -3.6597  3.9079   3
  -1   3  28 -0.3033  4.4140   3
   1   3 -28  2.9040 28.0433   2
   1  -3  28 17.6123  7.0608   3
  -1  -3 -28 20.5422  4.1319   1
  -1  -3 -28 22.0590 22.9864   2
  -1   3 -28 21.0707 21.5081   2
   1   3  28 12.2025  6.9000   3
   2  -4 -28  2.9578 30.1811   2
   2   4 -28 -1.8248 31.9431   2
   0  -4  28 151.089  18.735   3
   0  -4 -28 88.4854 39.9592   2
   0   4 -28 165.857  46.502   2
   0   4  28 137.514  18.088   3
   2   0 -29 11.2613 28.9469   2
   0   0 -29 35.1140 25.3512   2
   1  -1 -29  8.5899 28.9023   2
  -1  -1  29 9.76547 5.47528   3
  -1   1  29 20.1282  6.5117   3
   1   1 -29 -15.138  23.392   2
  -1  -1 -29  9.3410 20.3048   2
   1  -1  29 19.6675  6.9812   3
   1   1  29 8.10208 6.11907   3
  -1   1 -29 15.5675 19.9514   2
   0  -2  29 132.155  17.238   3
   0  -2 -29 135.148  44.282   2
   0   2 -29 134.187  42.204   2
   0   2  29 102.467  15.605   3
   1  -3 -29 -37.732  24.110   2
   1   3 -29 31.7588 30.6412   2
   0   0   0    0.00    0.00   0
;
_shelx_hkl_checksum     95980
_shelx_res_file
;
TITL 15 in C2/c
CELL 0.71073   6.8278  11.8371  24.0791  90.000  91.902  90.000
ZERR    4.00   0.0030   0.0053   0.0105   0.000   0.005   0.000
LATT  7
SYMM -X, Y, 0.5-Z
SFAC C H N
UNIT 104 88 16
TEMP -100\.000
SIZE 0.168 0.224 0.364
L.S. 10
BOND $h
htab
wpdb -2
conf
FMAP 2
ACTA
PLAN 20
omit 0 0 2
WGHT    0.060000    0.490800
EXTI    0.008227
FVAR       0.48254
N1    3    0.841784    0.495628    0.406091    11.00000    0.02676    0.03006 =
         0.03053    0.00053    0.00084   -0.00140
N2    3    1.236335    0.571125    0.404203    11.00000    0.02404    0.03396 =
         0.02804   -0.00213    0.00126    0.00103
C1    1    0.500000    0.751665    0.250000    10.50000    0.02355    0.02619 =
         0.02897    0.00000    0.00390    0.00000
AFIX  43
H1A   2    0.499996    0.671409    0.250002    10.50000   -1.20000
AFIX   0
C2    1    0.640234    0.809254    0.282783    11.00000    0.02598    0.02977 =
         0.02392    0.00033    0.00503   -0.00048
C3    1    0.639690    0.927385    0.281596    11.00000    0.03154    0.03046 =
         0.02621   -0.00296    0.00152   -0.00273
AFIX  43
H3A   2    0.736269    0.968027    0.302710    11.00000   -1.20000
AFIX   0
C4    1    0.500000    0.985830    0.250000    10.50000    0.03603    0.02546 =
         0.02780    0.00000    0.00341    0.00000
AFIX  43
H4A   2    0.499999    1.066086    0.250001    10.50000   -1.20000
AFIX   0
C5    1    0.789191    0.747987    0.317829    11.00000    0.02781    0.02965 =
         0.02433   -0.00312   -0.00040    0.00058
C6    1    0.744042    0.651503    0.347205    11.00000    0.02189    0.03188 =
         0.02953   -0.00102    0.00013   -0.00185
AFIX  43
H6A   2    0.612692    0.624977    0.346886    11.00000   -1.20000
AFIX   0
C7    1    0.891002    0.592163    0.377605    11.00000    0.02694    0.02916 =
         0.02383   -0.00067    0.00337    0.00004
C8    1    0.986588    0.439704    0.431047    11.00000    0.02994    0.02895 =
         0.02631   -0.00165   -0.00159    0.00118
C9    1    1.188632    0.476606    0.429077    11.00000    0.03040    0.03211 =
         0.02333   -0.00469    0.00011    0.00288
C10   1    1.086960    0.631480    0.378425    11.00000    0.02414    0.03162 =
         0.02567   -0.00374   -0.00033    0.00003
C11   1    1.129960    0.731990    0.350134    11.00000    0.02433    0.03390 =
         0.02889   -0.00374    0.00235   -0.00497
AFIX  43
H11A  2    1.260080    0.760518    0.351128    11.00000   -1.20000
AFIX   0
C12   1    0.985386    0.788621    0.321278    11.00000    0.02914    0.03171 =
         0.02583   -0.00005    0.00216   -0.00323
AFIX  43
H12A  2    1.016543    0.857086    0.302975    11.00000   -1.20000
AFIX   0
C13   1    0.936569    0.334685    0.462135    11.00000    0.03381    0.03332 =
         0.03547    0.00489   -0.00294    0.00104
AFIX 137
H13A  2    0.793882    0.328174    0.464107    11.00000   -1.50000
H13B  2    0.994983    0.338395    0.499820    11.00000   -1.50000
H13C  2    0.988084    0.268710    0.442836    11.00000   -1.50000
AFIX   0
C14   1    1.349465    0.406829    0.455219    11.00000    0.02986    0.03924 =
         0.03712    0.00146   -0.00146    0.00454
AFIX 137
H14A  2    1.476587    0.437364    0.444874    11.00000   -1.50000
H14B  2    1.337289    0.328638    0.442182    11.00000   -1.50000
H14C  2    1.339868    0.408782    0.495726    11.00000   -1.50000
AFIX   0
HKLF 4
REM  15 in C2/c
REM R1 =  0.0473 for    1356 Fo > 4sig(Fo)  and  0.0765 for all    1955 data
REM    140 parameters refined using      0 restraints
END
WGHT      0.0599      0.4901
REM No hydrogen bonds found for HTAB generation
REM Highest difference peak  0.231,  deepest hole -0.218,  1-sigma level  0.052
Q1    1   0.5224  0.7954  0.2812  11.00000  0.05    0.23
Q2    1   0.6164  0.7878  0.2543  11.00000  0.05    0.23
Q3    1   0.7593  0.7672  0.2886  11.00000  0.05    0.20
Q4    1   0.8907  0.7650  0.3195  11.00000  0.05    0.20
Q5    1   0.6678  0.7831  0.3088  11.00000  0.05    0.20
Q6    1   0.7313  0.4372  0.3885  11.00000  0.05    0.19
Q7    1   0.9854  0.6166  0.3788  11.00000  0.05    0.19
Q8    1   0.6250  0.7337  0.2086  11.00000  0.05    0.19
Q9    1   1.0806  0.4538  0.4343  11.00000  0.05    0.18
Q10   1   1.0781  0.2959  0.4689  11.00000  0.05    0.18
Q11   1   0.8459  0.6097  0.3484  11.00000  0.05    0.17
Q12   1   0.6205  0.9453  0.2538  11.00000  0.05    0.17
Q13   1   0.7694  0.6993  0.3341  11.00000  0.05    0.17
Q14   1   1.0108  0.5848  0.3378  11.00000  0.05    0.16
Q15   1   1.3470  0.5996  0.4117  11.00000  0.05    0.16
Q16   1   1.2380  0.4527  0.4620  11.00000  0.05    0.16
Q17   1   1.3452  0.5006  0.4324  11.00000  0.05    0.15
Q18   1   0.9720  0.3867  0.4453  11.00000  0.05    0.15
Q19   1   0.6782  0.7566  0.3622  11.00000  0.05    0.15
Q20   1   0.6202  0.5894  0.3401  11.00000  0.05    0.15
;
_shelx_res_checksum     63810
_shelxl_version_number     2014/6
