# Supplementary material for: Crystal structure of 1,3-bis­(2,3-di­methyl­quinoxalin-6-yl)benzene
Source: Acta Crystallogr E Crystallogr Commun. 2015 Nov 4;71(Pt 12):1429–32. doi: 10.1107/S2056989015020435 (PMC4719806; doi:10.1107/S2056989015020435)
Supplement: Supplementary file 2 [file e-71-01429-Isup2.hkl]

data_I                                                                          
_shelx_title ' 15 in C2/c'                                                      
_shelx_refln_list_code          4                                               
_shelx_F_calc_maximum      219.37                                               
_exptl_crystal_F_000       824.00                                               
_reflns_d_resolution_high  0.8031                                               
                                                                                
loop_                                                                           
 _space_group_symop_operation_xyz                                               
 'x, y, z'                                                                      
 '-x, y, -z+1/2'                                                                
 'x+1/2, y+1/2, z'                                                              
 '-x+1/2, y+1/2, -z+1/2'                                                        
 '-x, -y, -z'                                                                   
 'x, -y, z-1/2'                                                                 
 '-x+1/2, -y+1/2, -z'                                                           
 'x+1/2, -y+1/2, z-1/2'                                                         
                                                                                
_cell_length_a     6.8278                                                       
_cell_length_b    11.8371                                                       
_cell_length_c    24.0791                                                       
_cell_angle_alpha  90.000                                                       
_cell_angle_beta   91.902                                                       
_cell_angle_gamma  90.000                                                       
                                                                                
_shelx_F_squared_multiplier     1.000                                           
                                                                                
loop_                                                                           
 _refln_index_h                                                                 
 _refln_index_k                                                                 
 _refln_index_l                                                                 
 _refln_F_squared_calc                                                          
 _refln_F_squared_meas                                                          
 _refln_F_squared_sigma                                                         
 _refln_observed_status                                                         
   2   0   0        353.66        377.96        17.75 o                         
   4   0   0         15.77        110.74       108.04 o                         
   6   0   0        431.97        473.44        31.79 o                         
   8   0   0       1027.77       1185.38       110.95 o                         
   1   1   0      29632.68      30162.47       951.37 o                         
   3   1   0       1868.95       1879.43        55.03 o                         
   5   1   0         67.68         61.27         7.58 o                         
   7   1   0         17.26          1.71        21.15 o                         
   0   2   0        127.75        136.96         8.65 o                         
   2   2   0       1522.34       1436.10        49.97 o                         
   4   2   0        158.68        168.59        12.86 o                         
   6   2   0        172.21        196.24        22.97 o                         
   8   2   0         32.45         13.39        17.04 o                         
   1   3   0        244.46        206.33         8.23 o                         
   3   3   0         67.77         57.30        18.56 o                         
   5   3   0       2615.78       2612.45        97.27 o                         
   7   3   0        190.78        175.75        26.32 o                         
   0   4   0       1340.41       1273.52        65.23 o                         
   2   4   0         79.09        113.82         6.31 o                         
   4   4   0        387.42        418.30        18.93 o                         
   6   4   0       1989.91       1961.15       125.63 o                         
   8   4   0          0.42         21.46        15.38 o                         
   1   5   0        286.46        283.66        11.98 o                         
   3   5   0       3116.66       3148.69       117.30 o                         
   5   5   0        105.85        118.49        11.73 o                         
   7   5   0        192.64        134.76        22.54 o                         
   0   6   0       1324.86       1399.53       100.86 o                         
   2   6   0         31.04         14.91         3.15 o                         
   4   6   0          1.90          0.61         3.47 o                         
   6   6   0         10.38          5.78         5.84 o                         
   1   7   0        119.76        116.09         7.99 o                         
   3   7   0        135.08        134.19        14.51 o                         
   5   7   0         47.23         29.21        15.08 o                         
   7   7   0         24.51         19.35        17.50 o                         
   0   8   0         29.06         38.70         8.48 o                         
   2   8   0        108.95        124.77         8.85 o                         
   4   8   0         31.90         36.85         7.15 o                         
   6   8   0          0.05         -2.79         6.72 o                         
   1   9   0        120.70        142.03        10.14 o                         
   3   9   0        617.02        636.93        31.49 o                         
   5   9   0         96.92         69.20        24.73 o                         
   0  10   0         22.80         46.24        10.11 o                         
   2  10   0         10.24         15.53         5.29 o                         
   4  10   0       1013.96       1041.91        58.45 o                         
   6  10   0        319.17        405.56        45.19 o                         
   1  11   0         32.73         30.75         7.07 o                         
   3  11   0         17.64         13.16         7.74 o                         
   5  11   0          3.35         13.02        23.76 o                         
   0  12   0       1256.50       1246.72        95.37 o                         
   2  12   0        254.91        282.41        26.96 o                         
   4  12   0         12.50         21.32        35.98 o                         
   1  13   0        163.40        161.08        32.34 o                         
   3  13   0         20.53          3.43        16.61 o                         
   0  14   0        184.21        148.51        23.40 o                         
   2  14   0          1.08         -1.72        13.39 o                         
  -7   1   1        188.65        194.67        65.09 o                         
  -5   1   1        286.45        295.26        29.72 o                         
  -3   1   1        549.72        598.73        20.14 o                         
  -1   1   1        108.38         86.54         5.60 o                         
   1   1   1       2037.09       1874.61        68.69 o                         
   3   1   1       1042.00        973.70        37.41 o                         
   5   1   1        247.64        267.44        17.01 o                         
   7   1   1         87.63        107.64        19.34 o                         
  -8   2   1         11.30         20.58        15.24 o                         
  -6   2   1        607.12        623.19        46.00 o                         
  -4   2   1        586.63        569.45        26.12 o                         
  -2   2   1        270.40        251.56        10.85 o                         
   0   2   1         32.17         24.24         3.58 o                         
   2   2   1       9216.69       8775.56       316.64 o                         
   4   2   1          3.14         -0.30         3.16 o                         
   6   2   1       2427.84       2486.72       142.40 o                         
   8   2   1          0.02         -1.07        13.69 o                         
  -7   3   1         24.18         18.82        14.55 o                         
  -5   3   1        375.23        430.50        19.78 o                         
  -3   3   1        290.43        319.07        14.49 o                         
  -1   3   1       1878.98       1747.00        52.43 o                         
   1   3   1         24.82         17.40         3.14 o                         
   3   3   1       2102.50       2135.76        79.77 o                         
   5   3   1       3034.76       2986.95       111.17 o                         
   7   3   1         69.03         44.16        30.05 o                         
  -8   4   1         39.74         76.49        20.31 o                         
  -6   4   1         22.69         -4.28        10.92 o                         
  -4   4   1         86.78        107.78        18.63 o                         
  -2   4   1         58.10         57.78         4.69 o                         
   0   4   1         14.24         14.99         2.71 o                         
   2   4   1       1042.15       1060.30        36.41 o                         
   4   4   1        364.11        312.41        15.35 o                         
   6   4   1         27.15         16.70        11.25 o                         
   8   4   1         19.95          0.96        14.51 o                         
  -7   5   1        376.50        338.31        36.31 o                         
  -5   5   1         32.29         31.57        10.74 o                         
  -3   5   1       2916.88       2884.41        89.05 o                         
  -1   5   1        189.40        203.69         9.34 o                         
   1   5   1        213.70        227.99        11.74 o                         
   3   5   1         70.43         74.29         5.70 o                         
   5   5   1         10.29         11.03         4.62 o                         
   7   5   1          1.17        -11.63        11.63 o                         
  -6   6   1         35.63         27.28         8.94 o                         
  -4   6   1         11.44          2.67         7.16 o                         
  -2   6   1        948.92       1013.84        36.04 o                         
   0   6   1       5318.61       5769.55       234.30 o                         
   2   6   1         47.38         57.37         5.85 o                         
   4   6   1         92.57         93.84         8.19 o                         
   6   6   1         38.57         50.85         9.21 o                         
  -7   7   1          7.59         17.28        22.65 o                         
  -5   7   1         25.89         22.27        13.48 o                         
  -3   7   1       2135.43       1920.41        75.56 o                         
  -1   7   1        807.55        898.88        35.36 o                         
   1   7   1       1622.75       1677.42        70.66 o                         
   3   7   1        402.41        431.01        21.64 o                         
   5   7   1          3.06         -0.11         5.27 o                         
   7   7   1          1.16         -7.82        15.26 o                         
  -6   8   1          0.33          0.11         6.77 o                         
  -4   8   1       1146.40       1087.86        56.54 o                         
  -2   8   1          0.02         -1.15         3.48 o                         
   0   8   1          6.81          5.85         3.60 o                         
   2   8   1          4.95          0.48         3.51 o                         
   4   8   1         83.97         73.08         8.70 o                         
   6   8   1          2.10         13.76         9.31 o                         
  -5   9   1        819.61        837.69        48.00 o                         
  -3   9   1        141.35        137.69        12.51 o                         
  -1   9   1         13.39         14.66         4.45 o                         
   1   9   1          4.95         -1.21         3.76 o                         
   3   9   1       3373.49       3439.45       132.41 o                         
   5   9   1          9.65         -4.01        11.52 o                         
  -6  10   1        239.20        262.59        23.83 o                         
  -4  10   1        390.66        351.84        25.89 o                         
  -2  10   1          7.92          0.30         4.06 o                         
   0  10   1         42.91         39.80         6.89 o                         
   2  10   1          0.06         -0.74         9.44 o                         
   4  10   1       1071.86       1027.01        77.95 o                         
   6  10   1        192.36        260.25        23.97 o                         
  -5  11   1         72.07         42.75        11.79 o                         
  -3  11   1        168.79        161.55        18.77 o                         
  -1  11   1          0.11         -4.27         4.27 o                         
   1  11   1        356.95        364.45        21.26 o                         
   3  11   1        389.44        423.26        27.76 o                         
   5  11   1         13.20         17.02        10.60 o                         
  -4  12   1          1.75          3.60        18.87 o                         
  -2  12   1         18.23          9.36         8.14 o                         
   0  12   1        383.99        406.04        26.18 o                         
   2  12   1        580.47        540.38        63.96 o                         
   4  12   1          1.84         14.18         9.35 o                         
  -3  13   1        133.32        163.61        43.88 o                         
  -1  13   1        535.78        514.82        34.98 o                         
   1  13   1         22.66         15.02         8.66 o                         
   3  13   1        160.75        172.27        21.72 o                         
  -2  14   1          2.99          5.44        26.79 o                         
   0  14   1         42.86         68.28        11.32 o                         
   2  14   1         29.28         22.79        13.08 o                         
  -8   0   2         50.10         52.87        24.19 o                         
  -6   0   2          0.87        173.24       172.48 o                         
  -4   0   2          1.95          0.67         6.64 o                         
  -2   0   2        101.22         86.04        17.37 o                         
   2   0   2        206.27        220.11        10.59 o                         
   4   0   2        134.42        105.89         7.09 o                         
   6   0   2        265.35        275.52        22.70 o                         
   8   0   2       1208.31       1350.57       122.63 o                         
  -7   1   2        225.88        260.87        28.97 o                         
  -5   1   2         80.05         76.00        46.05 o                         
  -3   1   2       2446.22       2541.69        79.25 o                         
  -1   1   2        988.35        866.39        30.55 o                         
   1   1   2       1083.35       1029.28        38.24 o                         
   3   1   2          0.01         -0.69         1.94 o                         
   5   1   2        427.81        413.61        19.61 o                         
   7   1   2        302.02        350.64        48.31 o                         
  -8   2   2        395.65        429.45        42.56 o                         
  -6   2   2        230.70        277.66        28.01 o                         
  -4   2   2        307.02        403.49        16.12 o                         
  -2   2   2        224.57        190.88         8.42 o                         
   0   2   2      17123.69      16000.28       521.34 o                         
   2   2   2       5050.24       4669.76       169.98 o                         
   4   2   2          4.69          3.60         2.38 o                         
   6   2   2       2755.86       3034.52       133.44 o                         
   8   2   2         24.44         24.71        15.30 o                         
  -7   3   2        293.58        221.41        26.85 o                         
  -5   3   2        845.39        907.43        42.25 o                         
  -3   3   2        141.63        158.31        10.50 o                         
  -1   3   2       1549.05       1438.14        41.16 o                         
   1   3   2        356.77        333.73        12.29 o                         
   3   3   2      12115.40      13010.05       468.94 o                         
   5   3   2        827.13        816.46        33.38 o                         
   7   3   2          0.56         -1.31        10.17 o                         
  -8   4   2        100.18        134.25        42.86 o                         
  -6   4   2         84.70         58.64        14.76 o                         
  -4   4   2        311.80        324.60        17.42 o                         
  -2   4   2        576.99        511.56        20.90 o                         
   0   4   2       3893.66       3501.83       112.04 o                         
   2   4   2       1097.26       1025.60        35.24 o                         
   4   4   2        149.96        165.62        10.60 o                         
   6   4   2        388.88        327.52        46.40 o                         
   8   4   2          4.18        -19.20        19.20 o                         
  -7   5   2          1.90          2.61        12.22 o                         
  -5   5   2         58.13         67.96        14.87 o                         
  -3   5   2       1111.71       1176.12        43.74 o                         
  -1   5   2       1748.55       1649.58        50.61 o                         
   1   5   2         24.20         32.08         3.59 o                         
   3   5   2          0.00         -0.73         2.60 o                         
   5   5   2         10.05          4.55         4.10 o                         
   7   5   2          0.01         -9.41        11.49 o                         
  -6   6   2         37.95         38.51        19.38 o                         
  -4   6   2         93.89        117.62        11.44 o                         
  -2   6   2          0.36         -3.28         6.01 o                         
   0   6   2        519.72        591.62        26.83 o                         
   2   6   2          0.48          2.91         3.08 o                         
   4   6   2         34.45         38.95        14.65 o                         
   6   6   2         54.16         41.76        15.61 o                         
  -7   7   2          0.84          6.39        16.56 o                         
  -5   7   2        319.56        371.94        26.62 o                         
  -3   7   2       4468.87       4390.48       145.24 o                         
  -1   7   2       3687.26       4065.82       205.40 o                         
   1   7   2       1100.39       1112.62        47.64 o                         
   3   7   2        487.27        518.59        25.07 o                         
   5   7   2        119.02        106.53        12.46 o                         
   7   7   2         37.38         22.33        17.83 o                         
  -6   8   2         49.02         76.67        12.15 o                         
  -4   8   2       3903.30       3769.84       168.32 o                         
  -2   8   2        154.08        168.61        13.54 o                         
   0   8   2        121.58        143.00        14.64 o                         
   2   8   2        214.10        194.45        11.33 o                         
   4   8   2         24.41         31.32         6.37 o                         
   6   8   2         13.40         23.31        17.75 o                         
  -5   9   2        175.40        175.19        17.73 o                         
  -3   9   2        405.11        411.32        23.24 o                         
  -1   9   2         50.84         58.37         7.15 o                         
   1   9   2        200.97        240.42        14.79 o                         
   3   9   2         10.28         10.57        10.56 o                         
   5   9   2         53.90         29.88         8.96 o                         
  -6  10   2        127.75        123.80        16.00 o                         
  -4  10   2          4.76          1.81        17.42 o                         
  -2  10   2          0.00         -3.42         8.34 o                         
   0  10   2         12.24         11.45         6.71 o                         
   2  10   2       1650.74       1729.67        67.02 o                         
   4  10   2         13.61         13.05         6.88 o                         
   6  10   2        112.71        127.70        34.98 o                         
  -5  11   2        126.79        149.38        38.67 o                         
  -3  11   2        555.26        574.49        55.74 o                         
  -1  11   2          0.86          3.59         4.72 o                         
   1  11   2        392.17        398.22        22.65 o                         
   3  11   2        403.92        433.35        28.18 o                         
   5  11   2         16.22          0.03         9.16 o                         
  -4  12   2         44.34         51.82        27.43 o                         
  -2  12   2        559.42        596.78        42.92 o                         
   0  12   2          8.06         13.08        10.73 o                         
   2  12   2        272.85        285.15        23.31 o                         
   4  12   2         13.84         10.56        11.24 o                         
  -3  13   2          1.55         -7.35         7.94 o                         
  -1  13   2         55.80         38.86         8.84 o                         
   1  13   2         24.81         29.90         8.02 o                         
   3  13   2          0.02         -9.09         9.09 o                         
  -2  14   2         21.42         19.40        10.18 o                         
   0  14   2          0.07         -6.90         6.90 o                         
   2  14   2          0.28         -9.36         9.36 o                         
  -7   1   3        333.39        371.05        35.60 o                         
  -5   1   3         60.14         65.80        11.65 o                         
  -3   1   3       4094.68       4254.78       143.66 o                         
  -1   1   3      10769.81       9699.50       346.09 o                         
   1   1   3         76.81         78.41         4.85 o                         
   3   1   3        535.81        505.68        20.30 o                         
   5   1   3       1841.68       1877.63        71.57 o                         
   7   1   3        135.27        162.95        15.70 o                         
  -8   2   3        486.58        504.90        45.91 o                         
  -6   2   3       1166.39       1011.50       146.33 o                         
  -4   2   3        399.20        529.90        32.81 o                         
  -2   2   3         27.07         29.46         2.86 o                         
   0   2   3       3398.71       3143.91       106.18 o                         
   2   2   3       7256.74       6961.32       251.95 o                         
   4   2   3        122.34        130.95         8.31 o                         
   6   2   3        154.85        149.25        17.77 o                         
   8   2   3         21.65         11.63        17.72 o                         
  -7   3   3        550.41        580.68        48.42 o                         
  -5   3   3        950.76        942.50        43.44 o                         
  -3   3   3        405.99        341.25        14.37 o                         
  -1   3   3          7.15          5.44         2.16 o                         
   1   3   3        709.03        673.00        21.96 o                         
   3   3   3       4359.80       4589.51       168.31 o                         
   5   3   3         54.26         49.12         5.59 o                         
   7   3   3         10.58         10.45         8.22 o                         
  -8   4   3         16.22         -2.08        25.66 o                         
  -6   4   3       1303.05       1331.83       191.79 o                         
  -4   4   3         13.56         25.26        14.93 o                         
  -2   4   3         34.36         38.27         3.95 o                         
   0   4   3         16.85         18.21         2.61 o                         
   2   4   3       2559.33       2514.21        82.76 o                         
   4   4   3         24.72          7.58         8.19 o                         
   6   4   3        347.20        343.18        33.02 o                         
  -7   5   3        122.04        115.83        22.05 o                         
  -5   5   3        121.91        119.00        14.71 o                         
  -3   5   3         14.11         15.77         7.50 o                         
  -1   5   3        388.42        431.67        17.86 o                         
   1   5   3        428.74        383.42        16.51 o                         
   3   5   3         40.67         37.74         9.44 o                         
   5   5   3         12.35          3.13         3.96 o                         
   7   5   3         27.33         45.71        16.41 o                         
  -6   6   3          2.02          4.19        11.19 o                         
  -4   6   3          2.62          6.54         7.89 o                         
  -2   6   3        214.94        212.42        10.76 o                         
   0   6   3        123.70        142.38         9.07 o                         
   2   6   3        245.00        230.37        10.84 o                         
   4   6   3         68.68         74.80        11.88 o                         
   6   6   3         28.22          8.94        13.90 o                         
  -7   7   3          7.73         -2.74        14.81 o                         
  -5   7   3         11.40         16.04         6.62 o                         
  -3   7   3        474.05        426.77        18.89 o                         
  -1   7   3        466.17        466.29        26.00 o                         
   1   7   3       2080.46       2122.79        88.13 o                         
   3   7   3        164.47        169.86        16.88 o                         
   5   7   3          0.44         -0.13        10.51 o                         
   7   7   3          2.24        -14.16        14.16 o                         
  -6   8   3         40.57         51.82        28.12 o                         
  -4   8   3        363.29        419.69        27.28 o                         
  -2   8   3         10.74          2.64         6.47 o                         
   0   8   3       1121.84       1194.13        52.30 o                         
   2   8   3        202.64        220.19        12.78 o                         
   4   8   3         22.29         16.17        13.05 o                         
   6   8   3         38.03         23.96        16.79 o                         
  -5   9   3        169.48        173.55        21.31 o                         
  -3   9   3        133.20        152.33        15.54 o                         
  -1   9   3         20.77         30.79         5.61 o                         
   1   9   3         90.71        121.34         9.98 o                         
   3   9   3       5595.93       5490.91       206.04 o                         
   5   9   3        155.07        137.28        19.22 o                         
  -6  10   3         60.18         54.29        12.04 o                         
  -4  10   3          0.95          4.01        11.07 o                         
  -2  10   3          6.96         -4.65         8.91 o                         
   0  10   3         66.98         55.77         7.95 o                         
   2  10   3       4236.12       4425.93       190.05 o                         
   4  10   3        144.18        149.33        14.06 o                         
   6  10   3         82.73         70.77        17.50 o                         
  -5  11   3        104.76        111.04        22.36 o                         
  -3  11   3        462.79        482.75        96.00 o                         
  -1  11   3        127.53        126.13        23.64 o                         
   1  11   3        410.06        423.89        31.23 o                         
   3  11   3         66.02         66.27        24.29 o                         
   5  11   3          2.48          7.61        10.07 o                         
  -4  12   3         12.46          5.28        10.54 o                         
  -2  12   3       1148.11       1232.68        77.26 o                         
   0  12   3         79.02         99.11        32.29 o                         
   2  12   3         93.15        105.08        14.30 o                         
   4  12   3         19.70         19.62        10.98 o                         
  -3  13   3        323.07        381.18        32.48 o                         
  -1  13   3        184.01        164.55        17.80 o                         
   1  13   3          8.70          1.58         6.68 o                         
   3  13   3        157.87        174.71        39.51 o                         
  -2  14   3        144.58        130.16        33.68 o                         
   0  14   3         34.58         53.67        10.66 o                         
   2  14   3         29.01          8.17        12.77 o                         
  -8   0   4        278.39        385.04        55.37 o                         
  -6   0   4          4.20        -10.12        10.12 o                         
  -4   0   4        435.45        582.65        39.18 o                         
  -2   0   4      34582.25      36833.20      2150.72 o                         
   0   0   4       8346.36       7693.54       463.50 o                         
   2   0   4        482.54        476.87        21.46 o                         
   4   0   4         52.21         57.09         6.79 o                         
   6   0   4       5019.96       5085.20       265.01 o                         
   8   0   4        868.55       1310.92       118.94 o                         
  -7   1   4        177.34        137.04        77.94 o                         
  -5   1   4          4.55          3.74         4.71 o                         
  -3   1   4       8747.57       8722.64       288.55 o                         
  -1   1   4       3764.41       3514.83       127.90 o                         
   1   1   4          4.07          7.57         3.23 o                         
   3   1   4         48.36         92.57        20.61 o                         
   5   1   4        403.63        396.72        24.37 o                         
   7   1   4          3.10          2.00         6.86 o                         
  -8   2   4        124.41        120.99        22.47 o                         
  -6   2   4         18.57         -4.36        11.51 o                         
  -4   2   4         24.19         21.78         8.35 o                         
  -2   2   4        123.75        119.99         7.39 o                         
   0   2   4        885.43        860.67        28.22 o                         
   2   2   4         11.11         15.72         2.88 o                         
   4   2   4          3.22          4.13         2.74 o                         
   6   2   4         83.83         86.41         8.81 o                         
   8   2   4         10.90         20.11        15.30 o                         
  -7   3   4         91.65        133.87        34.17 o                         
  -5   3   4        242.34        219.63        14.04 o                         
  -3   3   4         27.00         23.49         5.92 o                         
  -1   3   4        131.23        131.55         6.73 o                         
   1   3   4         13.78         15.27         2.62 o                         
   3   3   4       1887.93       2014.47        75.82 o                         
   5   3   4         59.40         59.85         6.23 o                         
   7   3   4         26.24         26.80         9.43 o                         
  -8   4   4        162.76        218.13        44.22 o                         
  -6   4   4       1804.52       1823.31       171.85 o                         
  -4   4   4       1289.29       1293.22        51.02 o                         
  -2   4   4         54.63         54.72         4.67 o                         
   0   4   4        114.88        108.24         5.32 o                         
   2   4   4       2077.69       2402.53        78.91 o                         
   4   4   4        160.81        143.14         9.73 o                         
   6   4   4          0.90          1.87         6.33 o                         
  -7   5   4         12.06         -2.44        13.29 o                         
  -5   5   4        263.18        268.67        18.10 o                         
  -3   5   4        909.60        942.89        35.41 o                         
  -1   5   4       6395.23       6520.06       188.31 o                         
   1   5   4         11.61         11.82         2.76 o                         
   3   5   4          8.11          8.06         3.43 o                         
   5   5   4          0.10         -4.30         4.30 o                         
   7   5   4         24.52         29.30        15.94 o                         
  -6   6   4          0.97          2.45         6.28 o                         
  -4   6   4          4.07         -2.46        20.35 o                         
  -2   6   4        229.50        226.25        13.77 o                         
   0   6   4        261.84        293.09        13.02 o                         
   2   6   4        109.62        119.42        10.20 o                         
   4   6   4         16.47         14.82         4.74 o                         
   6   6   4        888.20        851.33        62.45 o                         
  -7   7   4         33.78         43.75        21.04 o                         
  -5   7   4         20.40         22.46        17.83 o                         
  -3   7   4          2.59         -0.22         3.76 o                         
  -1   7   4         26.42         43.40         5.69 o                         
   1   7   4          0.08         -2.20         2.20 o                         
   3   7   4        411.55        386.86        20.07 o                         
   5   7   4         22.17          8.91         5.67 o                         
   7   7   4          4.84         -0.11        25.09 o                         
  -6   8   4         10.72         30.94         9.55 o                         
  -4   8   4       1666.94       1691.06        80.77 o                         
  -2   8   4         33.94         52.00        13.81 o                         
   0   8   4       1090.39       1226.88        53.73 o                         
   2   8   4        509.85        513.85        22.63 o                         
   4   8   4       1257.33       1217.02        51.92 o                         
   6   8   4         46.80         24.33         9.37 o                         
  -5   9   4        163.61        183.86        18.23 o                         
  -3   9   4        177.44        221.57        30.75 o                         
  -1   9   4        227.09        207.93        13.98 o                         
   1   9   4        665.28        771.24        35.54 o                         
   3   9   4       1412.86       1487.61        61.93 o                         
   5   9   4        225.56        209.29        20.28 o                         
  -6  10   4        128.45        155.65        19.56 o                         
  -4  10   4        229.60        204.23        19.38 o                         
  -2  10   4          0.26         -4.96         4.96 o                         
   0  10   4          5.43          7.28         4.54 o                         
   2  10   4        701.80        722.97        38.65 o                         
   4  10   4        703.69        739.68        37.11 o                         
   6  10   4          0.23        -11.08        11.08 o                         
  -5  11   4         20.43         11.47         8.53 o                         
  -3  11   4         15.74         32.34         9.08 o                         
  -1  11   4        146.69        122.64        12.05 o                         
   1  11   4          1.08          2.40         5.06 o                         
   3  11   4         22.84         36.92         9.54 o                         
   5  11   4          8.36          1.77        10.76 o                         
  -4  12   4         64.58         46.29        13.12 o                         
  -2  12   4       1062.61       1116.87        55.60 o                         
   0  12   4         13.10          8.69         5.72 o                         
   2  12   4         15.90          2.34         8.40 o                         
   4  12   4          4.02         -4.62        10.89 o                         
  -3  13   4        494.16        508.35        84.78 o                         
  -1  13   4         11.36          7.82         7.52 o                         
   1  13   4          5.57          9.44         9.16 o                         
   3  13   4          0.00         -8.65         8.65 o                         
  -2  14   4         67.18         71.50        14.24 o                         
   0  14   4        198.78        170.88        32.84 o                         
   2  14   4         10.90         -1.06        11.57 o                         
  -7   1   5         67.00         52.45        28.71 o                         
  -5   1   5          1.02         -2.97         9.05 o                         
  -3   1   5          0.64         -0.70         3.46 o                         
  -1   1   5      48124.07      54541.44      1716.92 o                         
   1   1   5       2599.37       2286.69        83.73 o                         
   3   1   5        415.95        454.96        21.42 o                         
   5   1   5          2.07          0.45         3.67 o                         
   7   1   5         67.86         62.65        15.02 o                         
  -8   2   5         70.54         41.62        38.77 o                         
  -6   2   5         89.44        109.64        33.95 o                         
  -4   2   5        922.99        900.55        36.40 o                         
  -2   2   5        291.78        275.07        17.31 o                         
   0   2   5      41464.64      41655.64      1255.98 o                         
   2   2   5        808.53        710.49        28.03 o                         
   4   2   5        272.03        258.47        12.93 o                         
   6   2   5         11.69          5.77         4.93 o                         
   8   2   5         83.46        118.44        28.81 o                         
  -7   3   5        282.85        268.52        33.15 o                         
  -5   3   5         20.73         27.40        11.75 o                         
  -3   3   5         17.74         15.07         6.47 o                         
  -1   3   5          0.06         -2.41         3.85 o                         
   1   3   5       1579.38       1603.52        60.88 o                         
   3   3   5        600.90        635.88        26.57 o                         
   5   3   5        302.29        296.82        19.00 o                         
   7   3   5          9.40         24.57         9.02 o                         
  -6   4   5       1605.85       1646.81       205.68 o                         
  -4   4   5         41.60         47.48         9.48 o                         
  -2   4   5        544.44        519.24        20.86 o                         
   0   4   5        534.85        494.37        16.54 o                         
   2   4   5       1449.72       1691.82        56.70 o                         
   4   4   5          7.39          5.46         7.27 o                         
   6   4   5        123.22        141.88        36.97 o                         
  -7   5   5        318.12        422.21        47.82 o                         
  -5   5   5       1361.14       1340.15       122.87 o                         
  -3   5   5        852.77        855.37        31.03 o                         
  -1   5   5       5047.37       5116.29       142.65 o                         
   1   5   5         17.02         16.73         3.15 o                         
   3   5   5        253.07        301.09        18.25 o                         
   5   5   5        219.26        196.35        12.91 o                         
   7   5   5        194.63        212.57        27.43 o                         
  -6   6   5         71.50         71.42        22.71 o                         
  -4   6   5        337.21        357.17        22.01 o                         
  -2   6   5        148.63        156.35        10.13 o                         
   0   6   5         55.85         68.16         8.25 o                         
   2   6   5         46.64         50.23         6.08 o                         
   4   6   5         16.58         19.55         5.68 o                         
   6   6   5        682.75        682.96        86.79 o                         
  -7   7   5          4.62         14.39        16.32 o                         
  -5   7   5          2.06          6.75         5.46 o                         
  -3   7   5        115.81        100.80        10.36 o                         
  -1   7   5          3.97         -0.91         2.84 o                         
   1   7   5        303.27        305.09        15.84 o                         
   3   7   5        189.56        191.58        13.29 o                         
   5   7   5        288.30        233.56        15.79 o                         
   7   7   5         67.71         97.10        35.64 o                         
  -6   8   5        178.17        228.41        20.21 o                         
  -4   8   5       2117.89       2124.07       120.84 o                         
  -2   8   5         33.56         33.36         7.92 o                         
   0   8   5        189.66        193.39        12.48 o                         
   2   8   5          0.52         -0.34         3.26 o                         
   4   8   5        652.42        662.74        32.03 o                         
   6   8   5          4.62         11.37        14.24 o                         
  -5   9   5        249.46        239.91        24.05 o                         
  -3   9   5          0.87         -0.25         8.13 o                         
  -1   9   5          6.16         -3.41         3.69 o                         
   1   9   5        428.91        432.15        22.49 o                         
   3   9   5        127.60        137.18        22.91 o                         
   5   9   5         12.69         13.37         8.35 o                         
  -6  10   5         12.92         29.67        11.88 o                         
  -4  10   5        132.98        145.82        16.32 o                         
  -2  10   5        156.87        114.54        11.58 o                         
   0  10   5          7.00          7.86         4.78 o                         
   2  10   5         40.46         40.21        20.87 o                         
   4  10   5        186.72        239.08        64.37 o                         
  -5  11   5          0.86        -11.19        11.19 o                         
  -3  11   5        163.23        172.49        23.73 o                         
  -1  11   5        594.70        559.65        30.22 o                         
   1  11   5         78.61         87.04         9.72 o                         
   3  11   5        451.04        496.12        31.65 o                         
   5  11   5         37.58         33.58        14.12 o                         
  -4  12   5         22.93         22.26         8.95 o                         
  -2  12   5         71.60         69.46        10.89 o                         
   0  12   5         14.82         20.20         6.79 o                         
   2  12   5         14.82         33.58        16.49 o                         
   4  12   5         27.26         31.99        11.32 o                         
  -3  13   5        167.77        153.87        37.61 o                         
  -1  13   5         13.53         12.91         7.17 o                         
   1  13   5         52.23         71.35        14.73 o                         
   3  13   5         53.17         49.07        13.05 o                         
  -2  14   5        261.60        318.59        34.15 o                         
   0  14   5        368.59        353.82        27.49 o                         
   2  14   5         40.15         67.31        29.64 o                         
  -8   0   6         63.14         49.13        24.34 o                         
  -6   0   6          0.25        -14.53        14.53 o                         
  -4   0   6        786.05        882.58        55.16 o                         
  -2   0   6         22.68         27.78        28.29 o                         
   0   0   6       6098.84       5789.29       305.86 o                         
   2   0   6        550.38        494.37        28.72 o                         
   4   0   6        607.47        569.33        33.82 o                         
   6   0   6       2705.63       2837.74       151.31 o                         
   8   0   6         58.60         62.34        25.80 o                         
  -7   1   6         97.94         66.57        16.29 o                         
  -5   1   6        137.12        154.81        19.52 o                         
  -3   1   6        305.56        358.39        30.16 o                         
  -1   1   6      28820.32      30844.35       972.22 o                         
   1   1   6        380.61        298.22        12.56 o                         
   3   1   6       1062.16       1079.25        36.79 o                         
   5   1   6       5142.90       5146.38       188.76 o                         
   7   1   6         64.10         72.89        14.16 o                         
  -8   2   6         11.82         -3.36        13.02 o                         
  -6   2   6        345.01        326.66        62.52 o                         
  -4   2   6        159.81        174.94        16.04 o                         
  -2   2   6        169.47        149.40        12.58 o                         
   0   2   6      40974.87      40583.42      1226.82 o                         
   2   2   6       6882.27       6532.58       237.38 o                         
   4   2   6        514.31        499.24        21.33 o                         
   6   2   6        151.11        169.77        12.38 o                         
   8   2   6        116.88        150.02        23.74 o                         
  -7   3   6        117.90         98.74        28.56 o                         
  -5   3   6        466.66        486.85        24.70 o                         
  -3   3   6          0.65         -1.04         6.25 o                         
  -1   3   6       2394.85       2323.01        72.78 o                         
   1   3   6        618.69        686.05        27.80 o                         
   3   3   6       2954.09       2977.90       110.65 o                         
   5   3   6         61.02         62.64        12.47 o                         
   7   3   6          0.17          0.53         7.72 o                         
  -6   4   6        354.09        363.88        44.24 o                         
  -4   4   6        117.83        113.38        17.47 o                         
  -2   4   6        639.43        567.33        31.18 o                         
   0   4   6       1041.96        957.92        27.87 o                         
   2   4   6        359.80        364.49        17.21 o                         
   4   4   6         33.18         21.12         4.62 o                         
   6   4   6         58.98         75.34        10.50 o                         
  -7   5   6        246.81        251.95        30.41 o                         
  -5   5   6        783.13        776.70        35.38 o                         
  -3   5   6        528.39        555.40        26.06 o                         
  -1   5   6        541.97        549.82        23.24 o                         
   1   5   6        770.03        768.28        30.28 o                         
   3   5   6        257.81        257.29        13.92 o                         
   5   5   6         56.29         57.60         9.93 o                         
   7   5   6         21.19         21.08        23.08 o                         
  -6   6   6        401.05        390.79        51.39 o                         
  -4   6   6       3806.98       3705.64       131.77 o                         
  -2   6   6        109.18        107.91         8.58 o                         
   0   6   6         76.71         88.69         5.30 o                         
   2   6   6        195.97        201.87        10.26 o                         
   4   6   6          0.30         -0.02         4.30 o                         
   6   6   6        210.46        250.27        41.27 o                         
  -7   7   6          2.57          2.90        15.15 o                         
  -5   7   6         13.01         24.29        23.46 o                         
  -3   7   6       4973.12       4504.63       158.75 o                         
  -1   7   6        285.18        345.59        17.32 o                         
   1   7   6          0.05         -2.59         2.59 o                         
   3   7   6         90.83        120.01        10.46 o                         
   5   7   6        276.90        229.08        39.86 o                         
   7   7   6          7.08         20.16        27.28 o                         
  -6   8   6        769.48        769.58        44.32 o                         
  -4   8   6         18.27         10.65         6.17 o                         
  -2   8   6         19.51         10.86         5.88 o                         
   0   8   6        324.82        364.95        20.56 o                         
   2   8   6       1782.10       1913.16        72.20 o                         
   4   8   6         98.09         84.84        12.60 o                         
   6   8   6          0.52        -23.92        23.92 o                         
  -5   9   6        117.84        130.13        14.76 o                         
  -3   9   6         49.50         31.86        11.08 o                         
  -1   9   6        134.67        140.94        11.82 o                         
   1   9   6          1.94          4.26         4.01 o                         
   3   9   6          7.73         11.25        10.07 o                         
   5   9   6          8.10         14.67        13.26 o                         
  -4  10   6         65.84         58.55        14.99 o                         
  -2  10   6         63.83         98.90        14.13 o                         
   0  10   6        294.42        296.32        16.59 o                         
   2  10   6       2446.56       2718.51       120.21 o                         
   4  10   6        207.58        229.83        20.50 o                         
  -5  11   6        443.11        508.94        34.80 o                         
  -3  11   6         10.61         13.93        15.09 o                         
  -1  11   6        663.05        581.01        31.40 o                         
   1  11   6        327.00        302.08        18.78 o                         
   3  11   6       1420.28       1555.58        74.56 o                         
   5  11   6        177.61        209.52        26.70 o                         
  -4  12   6         61.06         77.55        12.93 o                         
  -2  12   6        199.83        131.38        14.32 o                         
   0  12   6        123.69        114.83        13.40 o                         
   2  12   6         32.78         32.91        36.79 o                         
   4  12   6          3.25         -8.46         8.90 o                         
  -3  13   6          0.15         16.06        20.78 o                         
  -1  13   6          1.52          2.06         6.35 o                         
   1  13   6          4.43         -4.03         8.96 o                         
   3  13   6          2.77         -8.63         8.63 o                         
   0  14   6         37.91         55.50        14.80 o                         
  -7   1   7        506.51        519.57        89.10 o                         
  -5   1   7          0.26         -0.73        11.34 o                         
  -3   1   7       1496.49       1558.70        76.96 o                         
  -1   1   7       3756.17       3488.79       105.32 o                         
   1   1   7        276.44        259.88        10.17 o                         
   3   1   7       1169.35       1273.36        42.72 o                         
   5   1   7       4703.03       4673.18       171.75 o                         
   7   1   7        298.63        348.45        20.23 o                         
  -8   2   7          0.66          4.80        70.14 o                         
  -6   2   7          0.60         14.17        14.71 o                         
  -4   2   7         12.95          5.93         7.06 o                         
  -2   2   7        115.26        106.15        11.47 o                         
   0   2   7      16977.68      15762.11       480.72 o                         
   2   2   7       3126.70       3171.84       116.56 o                         
   4   2   7        194.32        199.50        11.67 o                         
   6   2   7        349.21        349.58        19.09 o                         
   8   2   7          0.07         -8.86        10.55 o                         
  -7   3   7        451.58        426.88        84.14 o                         
  -5   3   7        479.49        484.07        32.73 o                         
  -3   3   7         34.78         43.72         8.07 o                         
  -1   3   7       6686.61       6139.16       204.05 o                         
   1   3   7        548.01        550.59        27.02 o                         
   3   3   7        153.20        150.23         9.87 o                         
   5   3   7          0.70         -0.16         5.83 o                         
   7   3   7          0.46          2.90         6.30 o                         
  -8   4   7        114.48         24.80       227.64 o                         
  -6   4   7        229.97        228.38        18.91 o                         
  -4   4   7          3.96          0.44         7.33 o                         
  -2   4   7       1182.95       1124.68        51.47 o                         
   0   4   7        252.56        243.51        10.70 o                         
   2   4   7       5364.15       5484.72       165.32 o                         
   4   4   7        142.87        134.17         9.68 o                         
   6   4   7         19.14         13.95         7.05 o                         
  -7   5   7         33.41         19.62        14.75 o                         
  -5   5   7         23.33         14.02         5.78 o                         
  -3   5   7        136.93        159.98        13.13 o                         
  -1   5   7       7304.01       7254.53       199.76 o                         
   1   5   7        213.54        244.16        11.68 o                         
   3   5   7        195.87        222.05        13.49 o                         
   5   5   7        185.03        166.36        12.81 o                         
   7   5   7          1.76         19.04        21.42 o                         
  -6   6   7        252.12        293.99        37.84 o                         
  -4   6   7       2381.29       2271.25        84.98 o                         
  -2   6   7        674.62        680.49        45.59 o                         
   0   6   7         16.45         24.48         4.40 o                         
   2   6   7        433.58        469.56        19.05 o                         
   4   6   7         81.82        104.07        16.91 o                         
   6   6   7         80.09         76.99        13.96 o                         
  -7   7   7         49.47         90.50        22.00 o                         
  -5   7   7        574.71        581.67        64.32 o                         
  -3   7   7         61.10         94.66        10.17 o                         
  -1   7   7          6.29         -1.78         3.03 o                         
   1   7   7        152.62        159.39        10.30 o                         
   3   7   7         36.64         46.36         9.01 o                         
   5   7   7         30.79         10.54         7.35 o                         
  -6   8   7        281.04        307.40        24.20 o                         
  -4   8   7          9.51         27.86         7.18 o                         
  -2   8   7          0.32          6.41         4.36 o                         
   0   8   7        725.23        758.22        31.01 o                         
   2   8   7         45.04         57.15        10.08 o                         
   4   8   7         90.06         76.20        10.54 o                         
   6   8   7          0.45        -11.84        23.18 o                         
  -5   9   7        410.50        395.93        27.13 o                         
  -3   9   7          0.01         -2.68         4.82 o                         
  -1   9   7         14.82          6.86         4.28 o                         
   1   9   7          0.15          0.14         3.85 o                         
   3   9   7          7.66         16.24         7.33 o                         
   5   9   7          3.22          1.09         8.06 o                         
  -4  10   7         15.77         18.87        11.96 o                         
  -2  10   7          0.89         -1.63        10.08 o                         
   0  10   7        347.10        320.79        19.89 o                         
   2  10   7        276.29        287.15        21.60 o                         
   4  10   7          0.33          1.41         7.76 o                         
  -5  11   7        164.58        161.39        20.39 o                         
  -3  11   7          4.03         -3.31         5.95 o                         
  -1  11   7        463.97        396.03        30.87 o                         
   1  11   7          5.89          3.68         5.16 o                         
   3  11   7        392.06        409.90        34.91 o                         
   5  11   7         56.72         44.35        16.03 o                         
  -4  12   7         19.08         27.97         9.55 o                         
  -2  12   7          0.21         13.98         9.46 o                         
   0  12   7          9.53          8.11         6.01 o                         
   2  12   7        118.23        142.26        16.58 o                         
   4  12   7        169.85        167.73        19.16 o                         
  -3  13   7        291.00        235.23        54.17 o                         
  -1  13   7         52.76         58.55        10.14 o                         
   1  13   7          3.90          6.24         9.82 o                         
   3  13   7          3.58         -5.20        10.64 o                         
   0  14   7          1.58         -7.57         7.57 o                         
  -8   0   8        109.77         75.26       178.78 o                         
  -6   0   8        351.10        235.84        49.12 o                         
  -4   0   8       1325.62       1543.46       182.78 o                         
  -2   0   8       4842.51       4576.56       280.90 o                         
   0   0   8       1785.33       1763.28        77.97 o                         
   2   0   8        412.61        348.99        20.84 o                         
   4   0   8        977.91        836.51        47.37 o                         
   6   0   8       1396.82       1487.45        82.79 o                         
  -7   1   8        169.87        112.34        30.45 o                         
  -5   1   8         12.29         14.70         7.51 o                         
  -3   1   8        675.62        734.96        40.77 o                         
  -1   1   8       6539.61       6287.46       176.15 o                         
   1   1   8        272.62        267.11        13.14 o                         
   3   1   8        631.76        609.18        22.12 o                         
   5   1   8       2679.66       2592.36        97.27 o                         
   7   1   8        325.27        372.77        25.11 o                         
  -8   2   8         54.34         49.26        47.79 o                         
  -6   2   8        198.50        192.71        24.80 o                         
  -4   2   8          7.72         12.65         9.12 o                         
  -2   2   8          6.36         15.49        14.25 o                         
   0   2   8         36.41         34.30         3.63 o                         
   2   2   8        107.47        112.84        10.51 o                         
   4   2   8        156.94        151.62        10.73 o                         
   6   2   8          6.98          1.96         4.90 o                         
  -7   3   8          8.92          2.80        16.60 o                         
  -5   3   8         22.77         16.83         5.35 o                         
  -3   3   8          2.25          8.67         5.99 o                         
  -1   3   8       7485.40       7447.94       228.99 o                         
   1   3   8        191.22        195.93        14.01 o                         
   3   3   8        443.14        443.16        19.92 o                         
   5   3   8          3.67         -4.33         4.33 o                         
   7   3   8          2.42         -2.28        10.40 o                         
  -6   4   8        942.36       1007.69        93.58 o                         
  -4   4   8         50.49         57.03         9.11 o                         
  -2   4   8        537.15        553.70        25.74 o                         
   0   4   8       2913.80       3040.34        91.53 o                         
   2   4   8       4682.24       4764.34       160.02 o                         
   4   4   8          2.19         -0.65         3.62 o                         
   6   4   8          0.08          0.68         6.65 o                         
  -7   5   8        186.15        192.74        26.37 o                         
  -5   5   8        380.05        393.38        43.08 o                         
  -3   5   8       2152.51       2120.30        77.15 o                         
  -1   5   8        377.09        419.58        16.50 o                         
   1   5   8         61.41         76.40         9.68 o                         
   3   5   8        901.07       1023.60        41.73 o                         
   5   5   8        323.15        260.28        18.24 o                         
   7   5   8         62.83        122.37        34.82 o                         
  -6   6   8         29.95         30.19         8.22 o                         
  -4   6   8       2090.10       2159.89        81.74 o                         
  -2   6   8         68.84         62.72         6.87 o                         
   0   6   8         15.40         16.35         2.92 o                         
   2   6   8        106.68        121.73        10.04 o                         
   4   6   8         98.72        103.41        11.41 o                         
   6   6   8         36.97         23.03        21.06 o                         
  -7   7   8         17.77         14.60        16.93 o                         
  -5   7   8        230.22        198.83        19.78 o                         
  -3   7   8        497.78        482.20        45.99 o                         
  -1   7   8        190.09        205.92        11.39 o                         
   1   7   8        252.15        243.08        18.09 o                         
   3   7   8         43.05         40.35         8.23 o                         
   5   7   8        273.86        234.66        32.39 o                         
  -6   8   8        365.69        401.75        27.67 o                         
  -4   8   8        258.98        271.93        20.11 o                         
  -2   8   8          0.18          2.35         5.55 o                         
   0   8   8        597.53        610.26        25.97 o                         
   2   8   8       5981.46       6068.25       255.47 o                         
   4   8   8         29.00          8.96         7.10 o                         
   6   8   8         72.77         95.10        38.12 o                         
  -5   9   8         66.87         65.68        14.83 o                         
  -3   9   8         55.96         45.58         8.32 o                         
  -1   9   8         64.74         63.04         7.65 o                         
   1   9   8       4835.51       4963.31       204.16 o                         
   3   9   8        315.82        317.47        23.07 o                         
   5   9   8          3.28         17.46        14.87 o                         
  -4  10   8          0.01          0.96         5.59 o                         
  -2  10   8          5.27          4.77         5.44 o                         
   0  10   8         39.05         50.17         6.92 o                         
   2  10   8         21.31         18.71         8.24 o                         
   4  10   8          5.36          3.91         8.17 o                         
  -5  11   8          4.29         21.52        16.33 o                         
  -3  11   8         15.30         19.50         9.47 o                         
  -1  11   8          0.12          4.57         5.90 o                         
   1  11   8         17.56         28.79        11.56 o                         
   3  11   8        112.34         86.56        15.66 o                         
   5  11   8         11.85         12.83        11.71 o                         
  -4  12   8        100.37        106.41        27.47 o                         
  -2  12   8        207.10        175.09        16.64 o                         
   0  12   8         13.33         10.38         5.91 o                         
   2  12   8        131.12        145.72        17.30 o                         
   4  12   8         22.84         10.03        14.61 o                         
  -3  13   8        243.64        211.59        28.11 o                         
  -1  13   8         17.43         21.05         8.16 o                         
   1  13   8          0.87         -8.67         8.67 o                         
   3  13   8         74.43         78.74        19.51 o                         
   0  14   8          7.91          3.08         8.11 o                         
  -7   1   9        190.32        184.74        62.44 o                         
  -5   1   9         15.55         11.99         8.84 o                         
  -3   1   9       5485.12       5722.71       248.37 o                         
  -1   1   9          0.29         -1.78         3.25 o                         
   1   1   9        474.78        454.77        20.80 o                         
   3   1   9         16.26         18.57         3.55 o                         
   5   1   9       3003.83       3030.60       112.80 o                         
   7   1   9        155.76        217.17        16.94 o                         
  -8   2   9         28.26        -95.69       146.05 o                         
  -6   2   9        273.22        284.24        41.15 o                         
  -4   2   9          1.42          5.57         7.11 o                         
  -2   2   9       1315.93       1295.03        53.33 o                         
   0   2   9       1579.55       1483.75        53.10 o                         
   2   2   9       4646.84       4780.32       175.10 o                         
   4   2   9         47.03         47.41         6.19 o                         
   6   2   9        153.01        152.83        13.21 o                         
  -7   3   9          1.87         -0.32        40.99 o                         
  -5   3   9        225.99        278.66        28.46 o                         
  -3   3   9         17.78         15.73        11.35 o                         
  -1   3   9       5239.33       5294.24       176.69 o                         
   1   3   9        775.24        747.16        42.38 o                         
   3   3   9        293.65        330.98        16.01 o                         
   5   3   9        310.49        289.60        19.65 o                         
   7   3   9        104.99        130.93        13.65 o                         
  -6   4   9        214.97        212.72        39.22 o                         
  -4   4   9        315.38        313.37        18.04 o                         
  -2   4   9        655.70        718.64        30.81 o                         
   0   4   9         97.78         77.35         8.39 o                         
   2   4   9        621.00        622.62        24.24 o                         
   4   4   9         14.00         10.30         4.73 o                         
   6   4   9         57.25         56.26        27.55 o                         
  -7   5   9        295.08        264.87        74.33 o                         
  -5   5   9         38.77         26.45         6.32 o                         
  -3   5   9        850.47        827.24        35.72 o                         
  -1   5   9        273.64        308.99        16.61 o                         
   1   5   9        345.05        319.98        15.29 o                         
   3   5   9        163.77        204.23        15.58 o                         
   5   5   9        163.57        160.24        37.15 o                         
   7   5   9         14.26         13.90        15.40 o                         
  -6   6   9        817.28        873.54        95.62 o                         
  -4   6   9        395.22        404.60        22.39 o                         
  -2   6   9         68.97        108.15        10.18 o                         
   0   6   9        228.17        204.85        10.01 o                         
   2   6   9        713.52        725.78        27.29 o                         
   4   6   9        112.90        127.53        13.00 o                         
   6   6   9        202.24        179.98        27.02 o                         
  -7   7   9         16.68        125.34       238.98 o                         
  -5   7   9        489.93        551.29        58.14 o                         
  -3   7   9         48.86         34.05        10.68 o                         
  -1   7   9        208.54        177.80        10.82 o                         
   1   7   9         12.78          6.99         3.35 o                         
   3   7   9         17.44          8.14         6.44 o                         
   5   7   9        500.56        484.27        28.61 o                         
  -6   8   9        198.03        222.44        48.57 o                         
  -4   8   9         10.10          8.47         6.00 o                         
  -2   8   9          2.15         -1.45         5.16 o                         
   0   8   9          0.00          3.39         3.17 o                         
   2   8   9       3630.85       3831.59       163.93 o                         
   4   8   9        236.90        185.85        16.96 o                         
   6   8   9         97.25        156.01        21.72 o                         
  -5   9   9        137.69        128.31        14.63 o                         
  -3   9   9         24.61         23.43         9.41 o                         
  -1   9   9        320.37        313.05        22.20 o                         
   1   9   9       1212.37       1136.34        50.99 o                         
   3   9   9        170.20        168.85        16.30 o                         
   5   9   9          2.34         -1.27        15.37 o                         
  -4  10   9         16.14         28.39         9.55 o                         
  -2  10   9        232.62        179.24        15.64 o                         
   0  10   9        533.28        576.24        27.03 o                         
   2  10   9       1247.52       1253.86        60.72 o                         
   4  10   9         15.77         14.05         8.99 o                         
  -5  11   9          2.57          7.62         8.59 o                         
  -3  11   9          6.89          8.03        15.01 o                         
  -1  11   9          1.11          6.55         7.57 o                         
   1  11   9         16.59          9.67         7.78 o                         
   3  11   9       1151.41       1347.27        68.11 o                         
  -4  12   9         30.13         54.00        18.80 o                         
  -2  12   9        185.89        151.71        39.52 o                         
   0  12   9         27.45         22.15         7.39 o                         
   2  12   9         92.57         81.48        14.34 o                         
   4  12   9          2.06          8.97        12.28 o                         
  -3  13   9        494.97        487.70        42.75 o                         
  -1  13   9         13.68          4.85        13.74 o                         
   1  13   9         74.76         81.00        14.78 o                         
  -8   0  10        307.77         53.21       203.44 o                         
  -6   0  10          6.06         -7.16        47.91 o                         
  -4   0  10        133.84        213.88        28.02 o                         
  -2   0  10       5612.80       6097.81       277.54 o                         
   0   0  10        958.04        893.63        41.47 o                         
   2   0  10        385.20        319.47        26.22 o                         
   4   0  10         96.04         77.67        11.89 o                         
   6   0  10         40.76         30.47        17.18 o                         
  -7   1  10         11.53          0.76        28.26 o                         
  -5   1  10         53.20         44.90        14.91 o                         
  -3   1  10       5510.09       5382.65       235.67 o                         
  -1   1  10         97.79         89.45         4.86 o                         
   1   1  10        175.13        154.95         9.13 o                         
   3   1  10       1335.99       1290.25        55.48 o                         
   5   1  10        257.38        270.31        14.93 o                         
   7   1  10         23.77         39.74         8.87 o                         
  -8   2  10          4.06        -46.83       129.94 o                         
  -6   2  10          5.36          6.23         9.25 o                         
  -4   2  10        909.88       1000.12        49.47 o                         
  -2   2  10         45.83         21.48         8.82 o                         
   0   2  10       3184.62       3103.61       118.17 o                         
   2   2  10       2561.17       2580.86        96.44 o                         
   4   2  10         58.52         52.93         6.87 o                         
   6   2  10        270.78        270.23        18.65 o                         
  -7   3  10         42.08         29.22        33.85 o                         
  -5   3  10        193.86        229.35        21.61 o                         
  -3   3  10        459.74        535.02        30.31 o                         
  -1   3  10        875.60        848.03        30.06 o                         
   1   3  10        193.87        240.25        25.26 o                         
   3   3  10         11.00         13.97         4.11 o                         
   5   3  10          9.69         12.57         5.24 o                         
   7   3  10         30.49         42.40         9.07 o                         
  -6   4  10         22.27         19.24        11.08 o                         
  -4   4  10          0.00         -2.68        11.39 o                         
  -2   4  10       2176.27       2153.77        77.89 o                         
   0   4  10        121.31        110.43        10.77 o                         
   2   4  10        724.66        731.85        28.04 o                         
   4   4  10         64.12         57.84        13.72 o                         
   6   4  10          0.38          8.89         5.96 o                         
  -7   5  10        165.74        215.05        93.22 o                         
  -5   5  10        132.85        146.25        26.70 o                         
  -3   5  10         21.09         15.19         5.09 o                         
  -1   5  10        415.19        403.78        27.27 o                         
   1   5  10        456.80        435.04        28.92 o                         
   3   5  10         22.72         15.13         6.12 o                         
   5   5  10         92.74         67.21        12.10 o                         
   7   5  10        125.36        201.05        30.54 o                         
  -6   6  10       2311.04       2441.09       155.38 o                         
  -4   6  10       1531.55       1526.29        60.72 o                         
  -2   6  10        355.31        353.49        17.58 o                         
   0   6  10          5.48          3.32         2.68 o                         
   2   6  10        520.41        555.29        22.56 o                         
   4   6  10        684.31        626.54        36.52 o                         
   6   6  10         67.85         44.01        12.66 o                         
  -7   7  10        193.85        530.08       256.99 o                         
  -5   7  10        151.11        157.18        14.33 o                         
  -3   7  10         43.73         35.11        13.72 o                         
  -1   7  10         45.33         39.54        10.84 o                         
   1   7  10          0.15         -2.31         2.80 o                         
   3   7  10          0.12          3.62         6.76 o                         
   5   7  10        114.76        142.60        17.99 o                         
  -6   8  10         24.37         23.95         8.72 o                         
  -4   8  10        119.69        148.55        15.40 o                         
  -2   8  10         49.27         29.63         7.41 o                         
   0   8  10        172.93        180.69        11.02 o                         
   2   8  10          8.65          8.13         7.02 o                         
   4   8  10         23.57         32.68         9.48 o                         
   6   8  10        104.51         46.61        14.36 o                         
  -5   9  10         21.16         27.50        16.19 o                         
  -3   9  10          2.38          0.62         4.66 o                         
  -1   9  10         13.25          5.11         4.41 o                         
   1   9  10         16.29         17.05         5.09 o                         
   3   9  10         17.41         22.65         8.53 o                         
   5   9  10          0.42          6.58         8.98 o                         
  -4  10  10          0.02          5.31         6.80 o                         
  -2  10  10         43.35         20.64        10.50 o                         
   0  10  10        444.32        435.52        24.93 o                         
   2  10  10          6.98         12.84         8.75 o                         
   4  10  10          5.37          6.49         9.41 o                         
  -3  11  10        126.21        120.03        14.59 o                         
  -1  11  10        188.14        145.29        17.64 o                         
   1  11  10        131.45        158.01        15.36 o                         
   3  11  10        699.90        784.49        44.36 o                         
  -4  12  10        142.27        187.67        23.04 o                         
  -2  12  10         64.03         50.25        10.32 o                         
   0  12  10         12.42         17.13        10.90 o                         
   2  12  10        455.72        580.03        38.44 o                         
  -1  13  10         29.01         23.35        17.79 o                         
   1  13  10          3.90        -12.23        12.23 o                         
  -7   1  11        322.25        324.95        46.21 o                         
  -5   1  11         88.42        108.18        30.64 o                         
  -3   1  11        236.06        223.99        36.99 o                         
  -1   1  11        209.74        217.34         8.58 o                         
   1   1  11         29.70         39.38         4.74 o                         
   3   1  11       1060.98       1052.63        45.83 o                         
   5   1  11        767.28        768.60        42.00 o                         
   7   1  11          0.05         -5.45         7.16 o                         
  -6   2  11         46.59         16.89        15.80 o                         
  -4   2  11         98.14        109.99        13.44 o                         
  -2   2  11        689.30        818.25        35.94 o                         
   0   2  11         63.32         67.90         5.63 o                         
   2   2  11        888.50        888.98        31.46 o                         
   4   2  11        108.37         99.02         8.38 o                         
   6   2  11         25.13         12.84         5.81 o                         
  -7   3  11         29.76         20.96        16.22 o                         
  -5   3  11         79.57         85.14        20.99 o                         
  -3   3  11        476.79        482.91        28.47 o                         
  -1   3  11      14023.86      14755.45       410.99 o                         
   1   3  11       1180.02       1186.85        67.49 o                         
   3   3  11          0.87          5.93        11.49 o                         
   5   3  11         11.06          8.96        10.12 o                         
   7   3  11         38.26         35.85        12.41 o                         
  -6   4  11          5.23          3.23         5.83 o                         
  -4   4  11        196.02        203.40        28.79 o                         
  -2   4  11        233.47        264.11        26.36 o                         
   0   4  11       4200.45       4163.42       126.49 o                         
   2   4  11        179.19        169.20        16.81 o                         
   4   4  11         45.98         68.00        10.07 o                         
   6   4  11          8.42         -0.68         5.80 o                         
  -7   5  11          0.42         -8.33        27.15 o                         
  -5   5  11        766.08        780.03        35.99 o                         
  -3   5  11       1345.64       1305.81        61.90 o                         
  -1   5  11        278.86        282.02        14.16 o                         
   1   5  11        157.79        176.90        13.24 o                         
   3   5  11          0.38         -0.63         9.22 o                         
   5   5  11        401.80        282.78        43.24 o                         
   7   5  11         39.76         64.45        11.34 o                         
  -6   6  11         96.99         89.56        35.29 o                         
  -4   6  11       1260.81       1239.88        52.70 o                         
  -2   6  11        351.59        334.89        19.32 o                         
   0   6  11         55.62         55.40         7.42 o                         
   2   6  11        288.32        284.62        13.95 o                         
   4   6  11       1028.13        887.94        45.36 o                         
   6   6  11         74.45         95.91        32.46 o                         
  -5   7  11        124.84        108.64        16.27 o                         
  -3   7  11        184.83        174.96        17.62 o                         
  -1   7  11          4.61          8.12         6.71 o                         
   1   7  11        379.62        402.10        16.93 o                         
   3   7  11        110.21        125.87        13.43 o                         
   5   7  11        250.83        174.11        24.02 o                         
  -6   8  11         69.97         45.83        10.62 o                         
  -4   8  11        488.75        536.10        37.01 o                         
  -2   8  11         27.93         25.69         9.39 o                         
   0   8  11          2.52          0.68         6.20 o                         
   2   8  11         41.76         52.89        11.83 o                         
   4   8  11          6.11         -1.91         7.07 o                         
   6   8  11        520.04        634.97        90.03 o                         
  -5   9  11        381.76        437.07        29.47 o                         
  -3   9  11         47.37         35.43         8.48 o                         
  -1   9  11        406.91        358.18        20.52 o                         
   1   9  11       2340.18       2307.51       121.89 o                         
   3   9  11          0.29          1.34         7.95 o                         
   5   9  11          0.70         -9.72         9.72 o                         
  -4  10  11         18.57         12.61         7.39 o                         
  -2  10  11        129.86         83.06        13.77 o                         
   0  10  11        159.56        156.90        14.34 o                         
   2  10  11        142.22        177.09        17.71 o                         
   4  10  11         90.69        108.42        15.98 o                         
  -3  11  11         36.44         32.68         9.81 o                         
  -1  11  11          0.06          1.70         5.20 o                         
   1  11  11          4.16         29.06        12.14 o                         
   3  11  11        298.76        346.37        43.66 o                         
  -2  12  11         19.46         10.79         7.90 o                         
   0  12  11         85.60        113.39        12.73 o                         
   2  12  11        256.35        228.72        24.32 o                         
  -1  13  11          3.80         -1.04         7.51 o                         
   1  13  11         12.69         14.89        12.24 o                         
  -6   0  12        131.56         98.02        24.57 o                         
  -4   0  12       2068.42       2017.57       306.36 o                         
  -2   0  12       2932.61       2975.05       140.59 o                         
   0   0  12         19.96          9.91         3.32 o                         
   2   0  12       6570.31       6438.17       449.24 o                         
   4   0  12       9314.16       8701.35       445.83 o                         
   6   0  12        730.43        810.41        64.90 o                         
  -7   1  12        416.75        441.42       117.00 o                         
  -5   1  12          5.40         21.45         8.93 o                         
  -3   1  12        496.62        503.04        30.56 o                         
  -1   1  12        208.46        206.33         8.39 o                         
   1   1  12        344.97        363.06        21.79 o                         
   3   1  12        665.99        689.89        37.55 o                         
   5   1  12       4811.41       4764.48       238.18 o                         
   7   1  12          3.13          3.00         6.78 o                         
  -6   2  12          5.05         -1.04         9.00 o                         
  -4   2  12         90.63         84.46        12.15 o                         
  -2   2  12        301.53        316.68        16.86 o                         
   0   2  12        243.78        256.20        12.95 o                         
   2   2  12          5.65          3.81         3.42 o                         
   4   2  12         59.49         36.24         6.32 o                         
   6   2  12         73.51         89.94        11.49 o                         
  -7   3  12         17.67         -0.92        27.95 o                         
  -5   3  12         48.72         51.99        12.64 o                         
  -3   3  12        481.49        495.76        29.03 o                         
  -1   3  12       7185.76       7531.70       212.48 o                         
   1   3  12       1614.11       1489.74        86.49 o                         
   3   3  12         39.34         38.43         7.00 o                         
   5   3  12          1.25          3.77         4.76 o                         
   7   3  12         10.76         21.40        15.51 o                         
  -6   4  12        248.04        254.10        35.18 o                         
  -4   4  12       1377.07       1428.41        80.59 o                         
  -2   4  12       3229.84       3390.45       118.54 o                         
   0   4  12       8285.95       8261.36       264.05 o                         
   2   4  12        249.33        239.72        18.34 o                         
   4   4  12         17.69         11.07        12.26 o                         
   6   4  12         80.38        113.49        12.31 o                         
  -7   5  12          9.39          1.00        25.45 o                         
  -5   5  12        286.97        329.82        22.45 o                         
  -3   5  12        297.41        277.26        27.80 o                         
  -1   5  12       1666.92       1763.48        60.45 o                         
   1   5  12        565.25        546.34        54.63 o                         
   3   5  12         82.75        100.05        11.67 o                         
   5   5  12          0.41         -0.46        12.09 o                         
   7   5  12          8.50         21.53         9.87 o                         
  -6   6  12        313.00        361.07        23.07 o                         
  -4   6  12        670.44        665.27        69.33 o                         
  -2   6  12        117.91        146.94        12.05 o                         
   0   6  12         71.51         66.32         7.52 o                         
   2   6  12        219.95        229.32        12.32 o                         
   4   6  12        390.15        377.82        33.51 o                         
   6   6  12         10.19          7.05         9.39 o                         
  -5   7  12        288.57        322.65        27.11 o                         
  -3   7  12        321.29        298.75        18.50 o                         
  -1   7  12         45.51         52.99         7.24 o                         
   1   7  12         73.70         76.09         6.86 o                         
   3   7  12          4.74         16.83         7.38 o                         
   5   7  12         20.90         15.24        10.26 o                         
  -6   8  12        729.16        742.23        50.50 o                         
  -4   8  12        605.76        628.08        46.97 o                         
  -2   8  12          0.56         -1.22         4.07 o                         
   0   8  12        586.08        571.94        27.30 o                         
   2   8  12        157.96        149.58        21.86 o                         
   4   8  12          0.16         13.03         7.83 o                         
   6   8  12         16.27        -10.14        11.52 o                         
  -5   9  12          0.08         -1.45        10.35 o                         
  -3   9  12        577.22        565.43        38.97 o                         
  -1   9  12        575.11        476.64        33.44 o                         
   1   9  12        134.75        115.05        12.41 o                         
   3   9  12         37.90         30.67         9.56 o                         
   5   9  12          2.05          0.04         9.83 o                         
  -4  10  12         28.96         38.45         9.21 o                         
  -2  10  12        138.28         74.55        11.29 o                         
   0  10  12        187.76        184.53        30.89 o                         
   2  10  12         30.91         44.56        10.89 o                         
   4  10  12          1.41          8.53        12.44 o                         
  -3  11  12          8.62         15.00         8.69 o                         
  -1  11  12         54.72         47.16         8.67 o                         
   1  11  12         62.33         65.06        15.09 o                         
   3  11  12          4.26         -6.06         9.49 o                         
  -2  12  12          7.71         25.49         8.39 o                         
   0  12  12          0.90          0.49         6.57 o                         
   2  12  12        253.00        265.64        41.81 o                         
  -1  13  12          4.97         -1.48        15.37 o                         
   1  13  12         20.57         48.78        14.36 o                         
  -7   1  13         26.15         25.36        22.87 o                         
  -5   1  13          0.19          3.04         7.62 o                         
  -3   1  13         96.76         93.87        16.96 o                         
  -1   1  13         94.50        115.97         5.90 o                         
   1   1  13        133.72        142.30         9.15 o                         
   3   1  13         15.80         10.24         5.06 o                         
   5   1  13       1150.55       1141.07        61.17 o                         
   7   1  13         11.26         13.93         7.80 o                         
  -6   2  13         61.51         83.02        25.30 o                         
  -4   2  13          0.09          8.58        14.07 o                         
  -2   2  13       2581.87       2661.15       102.67 o                         
   0   2  13       1082.11       1135.45        45.77 o                         
   2   2  13          1.26          2.84         3.15 o                         
   4   2  13         45.95         57.84         7.30 o                         
   6   2  13         77.91         71.33        10.70 o                         
  -7   3  13         30.74          8.60        28.32 o                         
  -5   3  13          8.14         17.12        11.93 o                         
  -3   3  13        135.83        141.26        18.44 o                         
  -1   3  13        828.49        897.35        28.77 o                         
   1   3  13        246.43        263.70        16.27 o                         
   3   3  13         15.15         13.85         4.61 o                         
   5   3  13         95.68         85.01        12.99 o                         
   7   3  13          2.01          7.02         7.53 o                         
  -6   4  13         44.72         44.11        15.67 o                         
  -4   4  13       2290.68       2325.29       161.67 o                         
  -2   4  13          0.23         20.13         9.86 o                         
   0   4  13       1606.93       1671.53        73.48 o                         
   2   4  13         33.94         26.08         6.73 o                         
   4   4  13          1.39         -5.40         5.40 o                         
   6   4  13         12.81         18.55        13.08 o                         
  -7   5  13        447.01        474.97       103.84 o                         
  -5   5  13        776.32        904.76        73.21 o                         
  -3   5  13          3.74          6.90         9.83 o                         
  -1   5  13       2553.26       2639.07        87.33 o                         
   1   5  13        594.07        564.70        35.04 o                         
   3   5  13        310.10        308.37        21.92 o                         
   5   5  13         66.31         60.33        11.94 o                         
  -6   6  13        119.40        153.54        20.28 o                         
  -4   6  13          2.77         -1.82         4.92 o                         
  -2   6  13        170.13        206.24        16.50 o                         
   0   6  13        423.20        448.49        20.61 o                         
   2   6  13        276.94        283.11        14.54 o                         
   4   6  13        304.56        276.32        21.63 o                         
   6   6  13         23.23          1.05         9.62 o                         
  -5   7  13          4.59          8.20         6.67 o                         
  -3   7  13         58.68         56.90         8.42 o                         
  -1   7  13        348.31        376.56        24.68 o                         
   1   7  13       2757.91       2736.67        88.27 o                         
   3   7  13          0.63          1.28        10.93 o                         
   5   7  13        129.79        161.95        17.70 o                         
  -6   8  13         15.33         12.89         8.30 o                         
  -4   8  13         19.76         12.55         8.40 o                         
  -2   8  13         30.52         20.48         6.22 o                         
   0   8  13          6.90          7.84         8.25 o                         
   2   8  13        659.94        701.14        56.38 o                         
   4   8  13         86.33         66.33        13.09 o                         
  -5   9  13         70.16         76.72        14.59 o                         
  -3   9  13        159.12        129.15        15.14 o                         
  -1   9  13        903.14        854.30        43.76 o                         
   1   9  13        106.46        111.01        10.33 o                         
   3   9  13          8.53         10.22         8.73 o                         
   5   9  13         35.66         33.79        21.84 o                         
  -4  10  13          7.12          2.18         6.68 o                         
  -2  10  13          0.00         -2.34        11.93 o                         
   0  10  13       1001.81        929.02        57.86 o                         
   2  10  13         76.43         57.06        12.33 o                         
   4  10  13          2.61        -13.14        13.14 o                         
  -3  11  13         91.29        100.87        15.91 o                         
  -1  11  13         15.01          8.71         6.15 o                         
   1  11  13          1.84         -8.49        11.32 o                         
   3  11  13         31.45         56.23        31.98 o                         
  -2  12  13         62.71         57.93        11.68 o                         
   0  12  13         21.84         15.02         8.27 o                         
   2  12  13         22.76         16.95        12.62 o                         
  -1  13  13         47.28         47.82        33.78 o                         
   1  13  13        417.54        409.09        39.82 o                         
  -6   0  14        152.18         90.09        40.95 o                         
  -4   0  14        674.57        518.22        93.71 o                         
  -2   0  14       2452.07       2430.28       118.22 o                         
   0   0  14        116.31         99.88        10.43 o                         
   2   0  14          6.04          4.10         4.34 o                         
   4   0  14       1243.08       1168.92        87.61 o                         
   6   0  14          8.04         11.75         8.72 o                         
  -7   1  14        533.88        468.57        80.03 o                         
  -5   1  14          0.00         10.78         9.14 o                         
  -3   1  14        123.52         89.55        16.16 o                         
  -1   1  14        593.88        599.97        20.01 o                         
   1   1  14         54.50         50.38         5.20 o                         
   3   1  14        340.07        308.31        19.90 o                         
   5   1  14        424.35        406.78        25.55 o                         
   7   1  14         44.82         46.40        17.61 o                         
  -6   2  14         60.66         60.00        13.98 o                         
  -4   2  14        387.22        444.47        33.58 o                         
  -2   2  14       1128.78       1215.92        51.34 o                         
   0   2  14        594.51        593.95        25.64 o                         
   2   2  14         10.43          0.88         3.21 o                         
   4   2  14       1599.23       1515.34        79.05 o                         
   6   2  14        131.18        147.71        24.60 o                         
  -7   3  14        106.42        109.36        21.50 o                         
  -5   3  14        434.96        433.93        78.69 o                         
  -3   3  14         56.85         65.11         9.14 o                         
  -1   3  14         48.84         42.26         6.44 o                         
   1   3  14          9.37          4.65         4.35 o                         
   3   3  14         84.11         82.24         8.32 o                         
   5   3  14        299.36        273.38        21.26 o                         
   7   3  14        842.35        988.39        56.56 o                         
  -6   4  14        142.50        156.30        17.45 o                         
  -4   4  14       1907.39       1990.16       132.82 o                         
  -2   4  14         25.18         27.36         9.46 o                         
   0   4  14         49.57         56.79         8.00 o                         
   2   4  14        228.87        242.29        21.69 o                         
   4   4  14        210.73        182.28        18.49 o                         
   6   4  14         11.34          7.90         6.62 o                         
  -7   5  14         13.22       -100.18       105.27 o                         
  -5   5  14          0.70         -5.18         5.18 o                         
  -3   5  14        136.14         99.03        23.00 o                         
  -1   5  14        469.25        503.92        26.03 o                         
   1   5  14        104.42         85.87         9.52 o                         
   3   5  14         10.57         18.11         7.43 o                         
   5   5  14          3.06          1.53         8.60 o                         
  -6   6  14        164.83        185.63        31.70 o                         
  -4   6  14         33.59         44.83         7.99 o                         
  -2   6  14          6.74         22.17        11.14 o                         
   0   6  14         58.65         61.71         7.97 o                         
   2   6  14       4705.96       4769.90       202.90 o                         
   4   6  14        529.40        419.27        27.79 o                         
   6   6  14         27.21          7.93         8.28 o                         
  -5   7  14          0.00         -5.34        12.36 o                         
  -3   7  14          0.95          3.03        15.06 o                         
  -1   7  14         22.87         29.66         6.48 o                         
   1   7  14       6447.72       6445.02       201.66 o                         
   3   7  14         40.03         36.00        11.60 o                         
   5   7  14         18.21         13.41         9.46 o                         
  -6   8  14        323.32        345.22        32.97 o                         
  -4   8  14          9.16         22.20         7.69 o                         
  -2   8  14         86.71         74.48         9.95 o                         
   0   8  14        692.89        645.98        44.86 o                         
   2   8  14        703.65        715.41        53.98 o                         
   4   8  14          0.46          4.75         8.35 o                         
  -5   9  14         20.71         11.29         8.89 o                         
  -3   9  14          0.60         -4.32         4.95 o                         
  -1   9  14         71.25         74.13        16.08 o                         
   1   9  14         67.74         74.48         8.71 o                         
   3   9  14         13.93         10.65         9.28 o                         
   5   9  14          0.81         -1.72        16.70 o                         
  -4  10  14        138.24        176.35        20.42 o                         
  -2  10  14        130.13        120.48        12.80 o                         
   0  10  14         49.51         59.20         9.32 o                         
   2  10  14         29.87         32.76        11.10 o                         
   4  10  14         11.34         40.68        13.24 o                         
  -3  11  14        208.67        178.72        22.23 o                         
  -1  11  14        101.16         70.28        10.44 o                         
   1  11  14         24.82         40.00        21.86 o                         
   3  11  14         25.05         29.15        29.75 o                         
  -2  12  14         31.12         38.97        15.81 o                         
   0  12  14        176.07        165.33        17.70 o                         
   2  12  14        181.44        165.61        21.17 o                         
  -7   1  15         14.25          1.69        26.77 o                         
  -5   1  15         62.00         73.16        21.65 o                         
  -3   1  15        526.84        557.81        51.45 o                         
  -1   1  15       1197.85       1220.87        37.91 o                         
   1   1  15        438.08        428.03        23.29 o                         
   3   1  15        389.44        342.10        21.00 o                         
   5   1  15          0.72          8.14         5.30 o                         
   7   1  15          0.00         -6.11         6.11 o                         
  -6   2  15         10.82         13.38        11.14 o                         
  -4   2  15       1479.85       1598.68        83.87 o                         
  -2   2  15        873.34        899.93        39.67 o                         
   0   2  15         10.54         12.38         4.30 o                         
   2   2  15          0.00         -2.62         3.14 o                         
   4   2  15        758.05        721.26        40.49 o                         
   6   2  15         13.78         17.57         7.67 o                         
  -7   3  15         82.06         61.68        33.79 o                         
  -5   3  15        348.91        355.67        57.17 o                         
  -3   3  15       1144.98       1155.74        65.08 o                         
  -1   3  15       3015.36       3139.09        99.47 o                         
   1   3  15        212.32        212.07        31.11 o                         
   3   3  15         10.10          1.79         4.31 o                         
   5   3  15        889.57        985.85        54.68 o                         
  -6   4  15         35.37         25.98         8.21 o                         
  -4   4  15        209.62        212.58        20.96 o                         
  -2   4  15        355.60        365.58        29.41 o                         
   0   4  15        563.99        533.17        23.50 o                         
   2   4  15         21.83         36.40        16.81 o                         
   4   4  15        447.29        403.23        31.24 o                         
   6   4  15         14.09          9.81        12.29 o                         
  -5   5  15         93.02        106.63        12.07 o                         
  -3   5  15        567.61        574.81        29.45 o                         
  -1   5  15        216.56        238.17        15.01 o                         
   1   5  15        381.30        358.74        19.92 o                         
   3   5  15        100.43        135.48        23.76 o                         
   5   5  15        119.41         86.80        11.95 o                         
  -6   6  15         80.40         67.78        12.94 o                         
  -4   6  15        126.12        128.03        12.90 o                         
  -2   6  15        335.44        295.86        32.91 o                         
   0   6  15         36.61         33.22         7.46 o                         
   2   6  15        776.40        769.43        41.33 o                         
   4   6  15          1.88         -8.17         9.81 o                         
   6   6  15          0.52         -8.29         8.29 o                         
  -5   7  15          0.70          7.65         6.75 o                         
  -3   7  15          4.20         11.12        18.55 o                         
  -1   7  15        106.91        112.40        11.34 o                         
   1   7  15        209.11        200.87        13.95 o                         
   3   7  15          6.92          4.85        10.79 o                         
   5   7  15          8.13         36.51        13.53 o                         
  -4   8  15         47.78         40.82         9.78 o                         
  -2   8  15         86.43         77.83        14.22 o                         
   0   8  15          0.24         -0.52         4.13 o                         
   2   8  15         14.51         15.16         8.07 o                         
   4   8  15          0.04          2.32         9.90 o                         
  -5   9  15         10.50         -2.36        19.56 o                         
  -3   9  15          8.18          0.63         5.70 o                         
  -1   9  15        451.76        467.49        35.74 o                         
   1   9  15        399.90        398.89        24.88 o                         
   3   9  15          1.25          9.54         9.60 o                         
   5   9  15        204.68        178.70        23.64 o                         
  -4  10  15          0.15          4.97         7.44 o                         
  -2  10  15        100.73         88.20        27.55 o                         
   0  10  15        101.61        102.93        19.64 o                         
   2  10  15         45.57         45.24        12.59 o                         
   4  10  15        193.72        250.68        25.12 o                         
  -3  11  15         10.55          6.01         8.17 o                         
  -1  11  15         95.86         42.83         9.87 o                         
   1  11  15         44.23         67.54        17.09 o                         
   3  11  15         39.63         45.94        27.40 o                         
  -2  12  15          0.01         12.84         9.68 o                         
   0  12  15        121.60        111.84        19.06 o                         
   2  12  15        343.80        278.58        64.41 o                         
  -6   0  16         55.71         47.38        29.37 o                         
  -4   0  16       1957.30       1716.91       464.27 o                         
  -2   0  16        614.25        647.35        52.77 o                         
   0   0  16        132.90        117.27        12.01 o                         
   2   0  16       9090.33       8753.93       610.18 o                         
   4   0  16        226.43        236.16        25.65 o                         
   6   0  16         85.57        103.21        17.57 o                         
  -7   1  16         72.08         87.55        28.48 o                         
  -5   1  16         10.57          3.52        23.56 o                         
  -3   1  16        789.43        808.02        46.17 o                         
  -1   1  16         82.73         97.32         9.55 o                         
   1   1  16         69.76         75.99         8.26 o                         
   3   1  16        551.06        510.59        29.40 o                         
   5   1  16          0.86         -0.13         6.01 o                         
  -6   2  16          1.55         -9.25         9.81 o                         
  -4   2  16         17.84         14.67         8.45 o                         
  -2   2  16        411.95        472.30        23.45 o                         
   0   2  16         24.02         15.09         3.77 o                         
   2   2  16        116.61        113.07        21.35 o                         
   4   2  16        359.77        368.69        55.99 o                         
   6   2  16         42.78         47.76         9.14 o                         
  -7   3  16         33.92         -6.38        92.04 o                         
  -5   3  16        106.94        112.16        17.01 o                         
  -3   3  16        614.90        600.68        83.49 o                         
  -1   3  16         33.03         33.27         6.27 o                         
   1   3  16        626.12        507.87        29.02 o                         
   3   3  16         30.84         42.04         8.46 o                         
   5   3  16         97.77         68.74        10.51 o                         
  -6   4  16          0.29         12.10        14.90 o                         
  -4   4  16       2627.78       2826.68       160.19 o                         
  -2   4  16        183.84        193.73        19.19 o                         
   0   4  16        115.77        126.41         9.48 o                         
   2   4  16          0.87         -3.11         3.11 o                         
   4   4  16       1344.91       1291.21        69.21 o                         
   6   4  16         77.69         81.40        25.76 o                         
  -5   5  16        515.58        520.36        49.74 o                         
  -3   5  16        146.27        113.64        17.39 o                         
  -1   5  16       2649.73       2789.66        94.57 o                         
   1   5  16        108.28        108.81        12.99 o                         
   3   5  16        173.62        165.06        23.16 o                         
   5   5  16         41.72         21.49        14.52 o                         
  -6   6  16        126.62        113.46        20.92 o                         
  -4   6  16         64.27         37.91        22.16 o                         
  -2   6  16          0.34         -6.23        19.35 o                         
   0   6  16        570.86        649.58        30.99 o                         
   2   6  16        158.65        149.83        13.86 o                         
   4   6  16          3.34         -1.99         8.21 o                         
   6   6  16         59.48         97.79        14.61 o                         
  -5   7  16          7.21         12.51        13.69 o                         
  -3   7  16         36.82         36.01        17.78 o                         
  -1   7  16         55.48         58.34        32.26 o                         
   1   7  16        113.97        138.27        12.17 o                         
   3   7  16         53.00         35.00        13.17 o                         
   5   7  16          4.41         14.49        12.65 o                         
  -4   8  16         90.18        117.07        27.98 o                         
  -2   8  16         99.59         78.01        11.16 o                         
   0   8  16        616.95        646.47        58.18 o                         
   2   8  16         64.86         57.10        11.47 o                         
   4   8  16         59.42         58.57        13.24 o                         
  -5   9  16         48.58         54.91        17.32 o                         
  -3   9  16         14.40          9.27         6.96 o                         
  -1   9  16          3.80         -6.47         6.47 o                         
   1   9  16         15.20         13.21         7.06 o                         
   3   9  16         55.86         65.52        14.14 o                         
  -4  10  16         13.56          3.91        17.40 o                         
  -2  10  16         17.81         11.65         6.75 o                         
   0  10  16         24.32         31.48         7.15 o                         
   2  10  16         32.38         23.69        11.75 o                         
   4  10  16         15.63         12.14        43.86 o                         
  -3  11  16         18.80         29.14        10.26 o                         
  -1  11  16         11.48         20.23        12.43 o                         
   1  11  16         56.38         71.22        18.40 o                         
   3  11  16         69.92         84.18        20.11 o                         
   0  12  16        195.03        213.53        23.76 o                         
  -7   1  17         78.73         78.98        94.04 o                         
  -5   1  17         84.42         67.94        19.54 o                         
  -3   1  17        333.30        373.83        26.82 o                         
  -1   1  17         30.80         31.95         4.24 o                         
   1   1  17        871.10        810.42        53.20 o                         
   3   1  17         79.04         64.91        16.45 o                         
   5   1  17        110.42         99.86        16.27 o                         
  -6   2  17         17.99         11.24        14.34 o                         
  -4   2  17       1271.60       1128.38        85.90 o                         
  -2   2  17         49.03         73.84        25.75 o                         
   0   2  17        298.53        330.47        16.74 o                         
   2   2  17        122.28        118.93        10.98 o                         
   4   2  17       1883.32       1892.59        97.99 o                         
   6   2  17         15.94         23.21         7.78 o                         
  -5   3  17        359.39        368.02        59.55 o                         
  -3   3  17         60.13         33.75        16.96 o                         
  -1   3  17         14.69         15.86         5.77 o                         
   1   3  17        106.57         92.94         8.36 o                         
   3   3  17          5.54          7.62         4.60 o                         
   5   3  17        456.99        390.55        26.83 o                         
  -6   4  17          0.42          9.70        17.84 o                         
  -4   4  17        227.65        247.87        32.21 o                         
  -2   4  17         93.84        115.94        35.14 o                         
   0   4  17        300.30        322.90        16.27 o                         
   2   4  17          0.14         -0.30         4.03 o                         
   4   4  17        380.54        336.29        25.17 o                         
   6   4  17          0.09         -0.90         6.77 o                         
  -5   5  17        174.60        157.54        52.22 o                         
  -3   5  17          4.87         19.86        15.53 o                         
  -1   5  17       3696.16       3982.37       131.65 o                         
   1   5  17        102.66        102.89         9.24 o                         
   3   5  17        479.46        409.39        57.72 o                         
   5   5  17         14.68         25.51         8.36 o                         
  -6   6  17          0.03        -12.20        25.98 o                         
  -4   6  17         74.20         83.81        23.10 o                         
  -2   6  17        230.16        216.08        21.94 o                         
   0   6  17        254.96        275.16        27.44 o                         
   2   6  17          0.29          1.78         9.92 o                         
   4   6  17        189.56        185.37        34.99 o                         
  -5   7  17        165.94        134.89        21.54 o                         
  -3   7  17         36.46         54.55        18.01 o                         
  -1   7  17        299.89        318.27        30.36 o                         
   1   7  17         52.63         66.79        10.05 o                         
   3   7  17          6.78         11.05         8.15 o                         
   5   7  17         21.95         13.79        12.58 o                         
  -4   8  17         36.40         39.23        20.86 o                         
  -2   8  17        249.03        229.16        18.05 o                         
   0   8  17        292.18        282.77        22.48 o                         
   2   8  17         29.40         36.66        10.63 o                         
   4   8  17         18.46          6.05         9.80 o                         
  -3   9  17         53.45         33.28        23.53 o                         
  -1   9  17        121.83        138.02        14.05 o                         
   1   9  17        151.57        138.15        50.59 o                         
   3   9  17          0.02          6.53        19.85 o                         
  -4  10  17        492.27        522.35       150.19 o                         
  -2  10  17          6.59         -4.05         6.50 o                         
   0  10  17        303.94        310.64        38.53 o                         
   2  10  17          0.37         -0.70        10.85 o                         
  -3  11  17        102.16        118.25        17.17 o                         
  -1  11  17         25.34         27.00        15.29 o                         
   1  11  17         19.76         13.54        20.58 o                         
   0  12  17         85.64        108.79        23.35 o                         
  -6   0  18         12.79          5.69        17.04 o                         
  -4   0  18        715.51        816.43       279.49 o                         
  -2   0  18          3.26         18.18        77.95 o                         
   0   0  18         21.90         36.48         7.02 o                         
   2   0  18         17.78         15.39         7.15 o                         
   4   0  18        522.03        492.03        41.64 o                         
   6   0  18          0.30         10.93         9.77 o                         
  -5   1  18        172.55        164.73        36.93 o                         
  -3   1  18         30.53          9.97         7.30 o                         
  -1   1  18         12.29          7.15         9.60 o                         
   1   1  18          4.14          0.13         3.40 o                         
   3   1  18         50.53         37.04        10.34 o                         
   5   1  18         84.10         90.63        11.19 o                         
  -6   2  18         11.27         12.49        11.21 o                         
  -4   2  18        618.93        661.44        41.41 o                         
  -2   2  18        717.43        827.62        84.31 o                         
   0   2  18          3.53         -0.06         7.07 o                         
   2   2  18        923.66        956.23        51.09 o                         
   4   2  18        889.21        797.08        47.60 o                         
   6   2  18          7.80         -1.72         6.29 o                         
  -5   3  18        985.49       1074.97        88.62 o                         
  -3   3  18         54.04         30.19        28.88 o                         
  -1   3  18        273.45        320.06        18.54 o                         
   1   3  18         36.26         44.88         6.05 o                         
   3   3  18          4.65          2.96         4.50 o                         
   5   3  18       1275.11       1315.15        70.90 o                         
  -6   4  18         30.45         34.08        16.23 o                         
  -4   4  18        223.25        194.33        28.76 o                         
  -2   4  18         10.99         -5.33        10.40 o                         
   0   4  18        782.64        872.58        45.00 o                         
   2   4  18         51.73         60.25         8.40 o                         
   4   4  18         92.02         92.37        20.03 o                         
   6   4  18         69.93         63.58        11.21 o                         
  -5   5  18          0.63         21.64        20.45 o                         
  -3   5  18          9.02         20.88        15.68 o                         
  -1   5  18       1712.35       1855.06        74.61 o                         
   1   5  18        289.08        284.23        16.76 o                         
   3   5  18          5.09          3.18         5.34 o                         
   5   5  18          8.82         -0.01        11.69 o                         
  -6   6  18         54.48        -56.62        82.16 o                         
  -4   6  18        108.64        140.97        49.03 o                         
  -2   6  18       1255.10       1332.65        81.17 o                         
   0   6  18        144.86        168.54        14.61 o                         
   2   6  18        911.38        891.18        61.26 o                         
   4   6  18         14.95         21.93        15.06 o                         
  -5   7  18          3.13         14.77         9.63 o                         
  -3   7  18         25.04         14.74        13.55 o                         
  -1   7  18       3248.24       3257.07       153.89 o                         
   1   7  18       1455.40       1600.45        67.99 o                         
   3   7  18        144.76        102.27        39.48 o                         
   5   7  18          3.38         -1.84         7.99 o                         
  -4   8  18         27.73          2.83         9.95 o                         
  -2   8  18        236.45        276.55        32.75 o                         
   0   8  18        525.88        560.95        31.75 o                         
   2   8  18        138.23        123.99        25.20 o                         
   4   8  18         18.34         23.35        13.23 o                         
  -3   9  18         79.60         91.92        17.01 o                         
  -1   9  18         50.59         61.85        12.69 o                         
   1   9  18         38.78         19.20        13.09 o                         
   3   9  18          2.36          7.46        13.67 o                         
  -2  10  18          1.43          5.26         8.82 o                         
   0  10  18         85.22        100.43        11.71 o                         
   2  10  18         24.43         21.76        11.79 o                         
  -1  11  18         56.22         44.84        10.11 o                         
   1  11  18         34.28         38.09        18.34 o                         
  -5   1  19         41.11         21.29        12.59 o                         
  -3   1  19        365.10        348.04        38.57 o                         
  -1   1  19        131.60        163.07        25.86 o                         
   1   1  19        122.85        123.37         9.86 o                         
   3   1  19        748.33        665.94        37.47 o                         
   5   1  19         10.44         17.32         6.45 o                         
  -6   2  19         77.24         83.39        20.21 o                         
  -4   2  19        767.79        861.90       139.84 o                         
  -2   2  19        282.18        322.92        36.68 o                         
   0   2  19         34.11         46.08         9.73 o                         
   2   2  19        342.41        323.30        20.28 o                         
   4   2  19        188.32        175.07        15.41 o                         
   6   2  19        105.06        129.49        34.15 o                         
  -5   3  19        782.01        402.92        68.81 o                         
  -3   3  19        147.89        118.67        34.25 o                         
  -1   3  19        578.78        674.13        31.18 o                         
   1   3  19         40.35         40.28        10.34 o                         
   3   3  19         26.90         26.61         6.25 o                         
   5   3  19        865.68        958.47        53.84 o                         
  -6   4  19         22.05         -6.49        19.04 o                         
  -4   4  19        335.92        309.21        52.31 o                         
  -2   4  19        147.06        145.55        26.93 o                         
   0   4  19         68.87         87.16        15.78 o                         
   2   4  19         94.22        106.29        10.66 o                         
   4   4  19        233.55        241.82        34.37 o                         
  -5   5  19        182.07        179.49        33.49 o                         
  -3   5  19          0.22         16.83        16.31 o                         
  -1   5  19         61.96         68.95        10.40 o                         
   1   5  19       2243.20       2371.88        94.33 o                         
   3   5  19        377.27        387.18        25.45 o                         
   5   5  19         16.78         19.07         7.89 o                         
  -4   6  19         45.83         49.37        28.84 o                         
  -2   6  19         87.94         90.61        15.65 o                         
   0   6  19       1539.84       1708.10        69.51 o                         
   2   6  19         24.94         27.58         9.59 o                         
   4   6  19         76.27         68.59        11.48 o                         
  -5   7  19         18.50         29.42        16.08 o                         
  -3   7  19         13.85         -5.84        19.80 o                         
  -1   7  19        317.17        325.74        30.94 o                         
   1   7  19         28.20         21.23         8.71 o                         
   3   7  19          0.32        -10.42        22.27 o                         
  -4   8  19          0.43          4.06         7.50 o                         
  -2   8  19         76.63         68.22        21.76 o                         
   0   8  19         21.85         16.99        22.89 o                         
   2   8  19        321.37        298.10        57.46 o                         
   4   8  19         36.32         48.51        38.91 o                         
  -3   9  19          1.52          0.99        13.18 o                         
  -1   9  19        476.11        457.01        33.35 o                         
   1   9  19          1.99          2.84        15.31 o                         
   3   9  19          1.04         -4.54        11.38 o                         
  -2  10  19         37.09         46.01        22.59 o                         
   0  10  19         44.96         37.88         9.91 o                         
   2  10  19         56.72         66.12        24.73 o                         
  -1  11  19         31.48         20.06         7.92 o                         
   1  11  19         39.03         26.07        31.80 o                         
  -6   0  20          0.01         13.45        21.97 o                         
  -4   0  20        719.64        452.02       156.75 o                         
  -2   0  20       3695.94       4025.96       479.15 o                         
   0   0  20          9.65          4.85         4.90 o                         
   2   0  20        311.32        313.98        28.09 o                         
   4   0  20          0.48         12.97         7.60 o                         
   6   0  20          9.06         -1.17         9.55 o                         
  -5   1  20        486.31        496.10       120.27 o                         
  -3   1  20          9.02         36.89        60.39 o                         
  -1   1  20        804.26        870.49        42.38 o                         
   1   1  20         91.67        108.95        11.43 o                         
   3   1  20        535.97        459.67        27.63 o                         
   5   1  20         11.77         10.25         6.20 o                         
  -6   2  20         82.49         90.62        30.95 o                         
  -4   2  20        319.24        355.29       111.89 o                         
  -2   2  20         18.50         37.79        53.36 o                         
   0   2  20          1.72          8.47         6.71 o                         
   2   2  20         19.21          2.67         4.50 o                         
   4   2  20          1.79          7.27         5.09 o                         
  -5   3  20          9.68          4.76        16.73 o                         
  -3   3  20         12.15         13.09        16.07 o                         
  -1   3  20         15.15         27.16         9.53 o                         
   1   3  20         73.88         79.73         8.15 o                         
   3   3  20        427.83        442.33        47.87 o                         
   5   3  20        249.99        231.24        38.03 o                         
  -6   4  20         10.62         11.43        45.19 o                         
  -4   4  20         72.04         84.93        33.21 o                         
  -2   4  20        358.36        385.29        70.48 o                         
   0   4  20         65.89         94.62        20.33 o                         
   2   4  20        673.64        619.71        61.47 o                         
   4   4  20       1244.72       1225.24        66.66 o                         
  -5   5  20          3.94         -2.69        19.84 o                         
  -3   5  20          0.34         19.72        21.87 o                         
  -1   5  20        154.93        169.96        15.70 o                         
   1   5  20       2361.02       2504.94        99.59 o                         
   3   5  20          7.82          0.93         8.17 o                         
   5   5  20        158.63        191.27        27.97 o                         
  -4   6  20         15.35          2.81        18.05 o                         
  -2   6  20         17.39          6.12        19.09 o                         
   0   6  20         44.65         38.53         9.46 o                         
   2   6  20        126.73        148.47        21.32 o                         
   4   6  20        129.26        151.75        16.76 o                         
  -5   7  20         72.21         87.70        15.46 o                         
  -3   7  20         92.73        100.29        28.24 o                         
  -1   7  20         22.90         30.45        18.71 o                         
   1   7  20         94.41         93.97        14.77 o                         
   3   7  20          0.30          2.02         6.30 o                         
  -4   8  20          0.67         -7.12        10.93 o                         
  -2   8  20        237.52        254.76        21.66 o                         
   0   8  20        185.87        237.11        44.31 o                         
   2   8  20        224.82        146.47        25.32 o                         
   4   8  20         75.91         72.14        21.38 o                         
  -3   9  20        180.05        161.13        19.08 o                         
  -1   9  20        126.43        126.01        14.56 o                         
   1   9  20        213.07        212.34        32.83 o                         
   3   9  20          9.67          0.56        59.53 o                         
  -2  10  20         13.20         32.07         9.61 o                         
   0  10  20         18.87         10.59         7.76 o                         
   2  10  20         11.04          8.20        13.68 o                         
  -5   1  21        950.57        186.44        98.90 o                         
  -3   1  21         49.86        204.39        86.03 o                         
  -1   1  21          6.87         14.53         9.85 o                         
   1   1  21        315.01        318.66        18.78 o                         
   3   1  21        268.56        271.24        19.96 o                         
   5   1  21         76.33         81.52        22.66 o                         
  -6   2  21        114.96        118.57        55.17 o                         
  -4   2  21        121.54        155.20        54.32 o                         
  -2   2  21        320.65        267.01        89.13 o                         
   0   2  21        406.88        485.61        22.86 o                         
   2   2  21        840.26        753.59        82.47 o                         
   4   2  21        364.57        355.66        38.78 o                         
  -5   3  21        469.61        418.38        78.35 o                         
  -3   3  21         21.50         34.83        68.82 o                         
  -1   3  21        207.83        243.26        18.68 o                         
   1   3  21        113.89        103.30        10.08 o                         
   3   3  21        514.24        487.45        29.54 o                         
   5   3  21        110.04        116.79        14.17 o                         
  -4   4  21        311.26        273.77        52.91 o                         
  -2   4  21          0.01         -4.71        63.80 o                         
   0   4  21        582.88        646.47        35.23 o                         
   2   4  21        447.08        426.41        22.90 o                         
   4   4  21          0.38         13.96         6.39 o                         
  -5   5  21        264.79        154.37        64.33 o                         
  -3   5  21        141.34        155.37        28.34 o                         
  -1   5  21         52.45         61.34        14.36 o                         
   1   5  21        935.89       1005.57        43.72 o                         
   3   5  21        135.04        138.19        14.55 o                         
   5   5  21        129.44        111.31        13.99 o                         
  -4   6  21        192.26        194.63        34.64 o                         
  -2   6  21        720.21        700.60        44.04 o                         
   0   6  21         63.60         69.73        14.04 o                         
   2   6  21         80.31         57.83        12.69 o                         
   4   6  21         11.91         -2.18         7.86 o                         
  -3   7  21         31.18        -10.33        21.58 o                         
  -1   7  21        492.49        516.17        66.81 o                         
   1   7  21         38.62         31.18        13.71 o                         
   3   7  21          3.19          6.36         7.56 o                         
  -4   8  21          2.16         -7.10         9.87 o                         
  -2   8  21        451.86        483.75        31.48 o                         
   0   8  21          9.24         10.24        12.94 o                         
   2   8  21         19.04         26.60        15.12 o                         
  -3   9  21          6.33          8.17         8.24 o                         
  -1   9  21        200.57        234.67        20.33 o                         
   1   9  21         78.38         56.30        20.16 o                         
   0  10  21         25.20         37.72         8.96 o                         
  -4   0  22        368.19         54.42       105.06 o                         
  -2   0  22        188.27        148.21       103.11 o                         
   0   0  22         69.87         81.80        11.19 o                         
   2   0  22        608.85        591.75        74.06 o                         
   4   0  22          1.59          7.29         7.19 o                         
  -5   1  22        318.50        170.96       122.68 o                         
  -3   1  22         71.74         90.48        76.71 o                         
  -1   1  22         58.89         26.73        33.45 o                         
   1   1  22        633.89        659.34        31.29 o                         
   3   1  22        132.30        116.12        31.23 o                         
   5   1  22          2.40          6.01         6.35 o                         
  -4   2  22        341.59        208.17        92.07 o                         
  -2   2  22          7.19         29.93        61.77 o                         
   0   2  22        162.04        186.69        16.50 o                         
   2   2  22        421.51        417.38        44.84 o                         
   4   2  22        205.61        172.59        23.68 o                         
  -5   3  22        124.09        167.89        50.40 o                         
  -3   3  22          4.17         11.24        63.05 o                         
  -1   3  22         30.88         37.51        14.04 o                         
   1   3  22          5.01          7.08         6.36 o                         
   3   3  22        107.30        109.88        15.37 o                         
   5   3  22          2.96          6.25         6.64 o                         
  -4   4  22         40.26          1.14        18.93 o                         
  -2   4  22         88.30        138.61        79.29 o                         
   0   4  22         32.58         25.78         8.49 o                         
   2   4  22         65.27         63.40        11.37 o                         
   4   4  22         28.77         27.84         7.91 o                         
  -5   5  22        210.83        141.70        55.14 o                         
  -3   5  22        260.44        270.21        47.51 o                         
  -1   5  22        151.51        180.16        31.07 o                         
   1   5  22         28.69         42.26         9.73 o                         
   3   5  22         84.92         91.92        17.44 o                         
  -4   6  22        209.97        165.19        58.11 o                         
  -2   6  22       1303.39       1421.55       132.04 o                         
   0   6  22         88.94        107.43        23.27 o                         
   2   6  22        144.68        138.74        14.34 o                         
   4   6  22         17.70          2.54        11.36 o                         
  -3   7  22          0.19          3.80        23.99 o                         
  -1   7  22        644.51        687.31        49.70 o                         
   1   7  22          0.00         10.74        10.19 o                         
   3   7  22        109.60        107.09        13.26 o                         
  -2   8  22         67.32         55.16        21.30 o                         
   0   8  22         33.08         13.55        20.11 o                         
   2   8  22          0.41         10.56         8.08 o                         
  -1   9  22         79.51         92.74        13.22 o                         
   1   9  22         10.28        -13.61        13.80 o                         
  -5   1  23       1565.52        426.63       130.40 o                         
  -3   1  23         90.24         27.96        75.10 o                         
  -1   1  23          0.20          8.04        13.45 o                         
   1   1  23        516.49        551.44        27.14 o                         
   3   1  23        266.22        280.13        38.84 o                         
   5   1  23          0.21          0.09         9.10 o                         
  -4   2  23        353.07        315.12       106.99 o                         
  -2   2  23        192.62        257.73        90.22 o                         
   0   2  23         14.94          5.64         7.46 o                         
   2   2  23         11.01          3.86         4.96 o                         
   4   2  23        135.82         99.93        20.21 o                         
  -5   3  23        149.10        170.44        63.51 o                         
  -3   3  23         23.55         19.11        70.24 o                         
  -1   3  23         74.99         65.74        15.23 o                         
   1   3  23        399.46        425.47        22.44 o                         
   3   3  23        147.79        141.63        23.07 o                         
  -4   4  23         26.63        -23.14        40.46 o                         
  -2   4  23          0.50        -59.32        59.32 o                         
   0   4  23         61.40         65.29        25.22 o                         
   2   4  23         45.61         53.22        15.37 o                         
   4   4  23       1064.75       1135.95       110.31 o                         
  -3   5  23         41.26         13.71        38.89 o                         
  -1   5  23          1.86         -3.43        15.18 o                         
   1   5  23        785.25        936.71        49.18 o                         
   3   5  23         45.17         30.35         8.01 o                         
  -4   6  23          6.06         18.40        40.31 o                         
  -2   6  23        165.45        187.18        52.23 o                         
   0   6  23        260.82        317.00        31.71 o                         
   2   6  23         42.10         31.93         7.77 o                         
  -3   7  23          0.26        -12.28        27.35 o                         
  -1   7  23        490.02        373.46        40.16 o                         
   1   7  23         28.95         10.79        22.47 o                         
   3   7  23         13.81         23.04         8.44 o                         
  -2   8  23        397.21        291.76        74.06 o                         
   0   8  23        143.55        189.08        26.92 o                         
   2   8  23          4.26         11.11        15.64 o                         
  -1   9  23        404.05        356.58        49.32 o                         
   1   9  23        134.18        108.55        24.89 o                         
  -4   0  24        647.25        401.42       169.78 o                         
  -2   0  24        665.51        662.23       193.36 o                         
   0   0  24         73.36        121.07        29.30 o                         
   2   0  24        222.22        223.93        36.11 o                         
   4   0  24         15.41          0.73         8.01 o                         
  -5   1  24        328.70         92.11       103.57 o                         
  -3   1  24         18.40         26.77        78.70 o                         
  -1   1  24          0.23          6.50        11.53 o                         
   1   1  24        253.38        294.39        17.40 o                         
   3   1  24         20.61         24.16         7.09 o                         
  -4   2  24        212.68        160.26        95.06 o                         
  -2   2  24          3.71        -11.42        65.45 o                         
   0   2  24         69.39         63.42        10.44 o                         
   2   2  24        121.31        106.78        12.99 o                         
   4   2  24          3.56         -1.44         6.14 o                         
  -3   3  24          0.07         11.06        93.04 o                         
  -1   3  24        139.25        204.41        25.68 o                         
   1   3  24       1004.30       1097.36        58.28 o                         
   3   3  24          8.22          9.14         5.77 o                         
  -4   4  24         40.38         29.97        43.91 o                         
  -2   4  24        417.39        372.16       121.05 o                         
   0   4  24        442.95        529.05        32.16 o                         
   2   4  24        146.24        182.16        21.98 o                         
   4   4  24        770.36        806.58        55.50 o                         
  -3   5  24          0.95        -23.57        38.67 o                         
  -1   5  24        325.01        528.59        83.50 o                         
   1   5  24        223.31        232.69        21.25 o                         
   3   5  24        146.37        132.85        13.24 o                         
  -2   6  24         73.13         34.56        39.11 o                         
   0   6  24         38.79         32.40        10.01 o                         
   2   6  24          6.62          3.35         7.84 o                         
  -3   7  24         55.45        -12.81        41.12 o                         
  -1   7  24        787.86        840.30       102.91 o                         
   1   7  24         49.47         73.54        15.52 o                         
  -2   8  24       1333.11       1394.09       184.19 o                         
   0   8  24          8.31          4.19        15.03 o                         
  -3   1  25        246.92        307.92       116.57 o                         
  -1   1  25         69.27         64.30        23.14 o                         
   1   1  25        127.27        153.43        16.10 o                         
   3   1  25         27.99         39.67         9.18 o                         
  -4   2  25         29.42         85.23        90.44 o                         
  -2   2  25        520.16        317.55       108.40 o                         
   0   2  25          0.65         20.77        13.44 o                         
   2   2  25         37.45         40.26         7.17 o                         
   4   2  25          7.69         13.58         7.16 o                         
  -3   3  25          1.22         79.94        86.35 o                         
  -1   3  25          6.17         19.05        24.35 o                         
   1   3  25       1310.98       1518.36        77.13 o                         
   3   3  25        196.26        158.76        13.50 o                         
  -4   4  25         29.35        -36.66        43.22 o                         
  -2   4  25        128.51        223.57        95.66 o                         
   0   4  25        383.83        464.38        49.53 o                         
   2   4  25          5.20         -4.16         5.07 o                         
  -3   5  25         73.65         51.47        43.36 o                         
  -1   5  25          8.36         12.65        19.03 o                         
   1   5  25          5.23          2.19         9.08 o                         
   3   5  25        182.71        182.89        15.53 o                         
  -2   6  25         52.99         41.93        45.13 o                         
   0   6  25         14.12         16.49         9.73 o                         
   2   6  25         40.79         34.36        12.15 o                         
  -1   7  25         42.11         74.52        20.78 o                         
   1   7  25         18.40          7.20        11.92 o                         
   0   8  25         48.43         50.47        20.18 o                         
  -4   0  26        516.39        232.72       151.03 o                         
  -2   0  26        395.77        364.44       164.77 o                         
   0   0  26          0.05          4.95        40.57 o                         
   2   0  26        474.72        482.98        36.24 o                         
  -3   1  26        106.22         24.72        90.33 o                         
  -1   1  26        101.04         93.15        19.19 o                         
   1   1  26        109.73         91.23        12.74 o                         
   3   1  26         56.06         63.52        14.43 o                         
  -4   2  26         24.75         62.56        88.89 o                         
  -2   2  26        334.70        151.32        87.58 o                         
   0   2  26         59.64        105.93        24.57 o                         
   2   2  26          3.30         -5.93         5.93 o                         
  -3   3  26         68.39        -18.07        83.46 o                         
  -1   3  26         51.27         65.24        18.14 o                         
   1   3  26        355.04        409.61        29.56 o                         
   3   3  26          8.93          2.78         6.70 o                         
  -2   4  26         40.26         83.93        81.32 o                         
   0   4  26        377.24        442.06        89.80 o                         
   2   4  26         92.48         90.90        14.27 o                         
  -3   5  26         12.75         45.29        50.00 o                         
  -1   5  26         62.93         87.55        35.28 o                         
   1   5  26        104.17        121.30        16.15 o                         
  -2   6  26        147.35         77.81        51.64 o                         
   0   6  26         22.10         39.37        13.74 o                         
   2   6  26          0.34          7.54        12.90 o                         
  -1   7  26        102.97         68.24        58.01 o                         
  -3   1  27         12.92         39.08        93.93 o                         
  -1   1  27          0.12        -11.91        11.91 o                         
   1   1  27        550.73        585.97        58.84 o                         
   3   1  27        426.74        386.58        23.02 o                         
  -2   2  27         38.90        145.15       109.52 o                         
   0   2  27        531.11        639.12        52.24 o                         
   2   2  27         79.06         68.32         9.99 o                         
  -3   3  27          7.95         27.27       107.45 o                         
  -1   3  27         77.71         52.68        35.39 o                         
   1   3  27        745.65        872.30        73.15 o                         
  -2   4  27          0.98          9.68        82.91 o                         
   0   4  27          6.63          7.52        18.71 o                         
   2   4  27        168.47        206.78        21.67 o                         
  -1   5  27          5.66         -3.93        18.59 o                         
   1   5  27        208.67        267.45        32.65 o                         
   0   6  27         59.07         68.99        23.08 o                         
  -2   0  28          1.75        -90.71        99.73 o                         
   0   0  28        741.66        754.73        82.59 o                         
   2   0  28        330.25        293.77        27.43 o                         
  -3   1  28         85.28         18.78        92.50 o                         
  -1   1  28         25.09         41.86        14.87 o                         
   1   1  28         62.84         65.78        19.98 o                         
  -2   2  28          9.45         26.72        87.90 o                         
   0   2  28        170.39        261.87        42.76 o                         
   2   2  28          1.35         -7.99         8.27 o                         
  -1   3  28          4.25         -7.47        12.43 o                         
   1   3  28         78.36         79.77        13.34 o                         
  -2   4  28         18.89          2.72        94.22 o                         
   0   4  28        516.20        609.76        56.43 o                         
  -1   1  29         30.69         47.43        24.18 o                         
   1   1  29         51.16         56.93        18.81 o                         
   0   2  29        401.81        516.36        46.50 o                         
  -1   3  29          2.46        -30.63       149.22 o                         
                                                                                
